# Supplementary material for: Immunoprecipitation of RNA–DNA hybrid interacting proteins in Trypanosoma brucei reveals conserved and novel activities, including in the control of surface antigen expression needed for immune evasion by antigenic variation
Source: Nucleic Acids Res. 2023 Oct 16;51(20):11123–41. doi: 10.1093/nar/gkad836 (PMC10639054; doi:10.1093/nar/gkad836)
Supplement: gkad836_Supplemental_Files [file gkad836_supplemental_files.zip]

Archive with 2 entries (2 files):
- Supplementary material.pdf
- Table S1 v2.xlsx
