# Supplementary material for: Immunoprecipitation of RNA–DNA hybrid interacting proteins in Trypanosoma brucei reveals conserved and novel activities, including in the control of surface antigen expression needed for immune evasion by antigenic variation
Source: Nucleic Acids Res. 2023 Oct 16;51(20):11123–41. doi: 10.1093/nar/gkad836 (PMC10639054; doi:10.1093/nar/gkad836)
Supplement: gkad836_Supplemental_Files [file gkad836_supplemental_files.zip › Table S1 v2.xlsx]

## Sheet: DRIP-MS
GeneID	Annotation	GeneID	Annotation	BSF Ctrl 1	BSF Ctrl 2	WT	RH1 KO	RH1 tag	WT	PCF Ctrl 1	PCF1	PCF2	BSF Ave	log2 BSF/Ctrl	PCF Ave	log2 PCF/Ctrl	log2 BSF/PCF	BSF interactome?	PCF interactome?	BSF or PCF interactome?	BSF enriched and BSF interactome?
Tb427tmp.160.4450	40S ribosomal protein S3, putative	Tb927.9.6070	40S ribosomal protein S3, putative	1	1	1	1	1	5.88	1	1	1.01	5.88	2.55582	1.01	0.0143553	2.54146	1	1	1	1
Tb427tmp.01.3675	40S ribosomal protein S17, putative	Tb927.11.11820	40S ribosomal protein S17, putative	1	1	1	1	1	5.99	1	1	1.58	5.99	2.58256	1.58	0.659925	1.92263	1	1	1	1
Tb427.06.4980	40S ribosomal protein S14	Tb927.6.4980	40S ribosomal protein S14	1.6	1	1.6	1.27	1	10.81	1.27	1.6	1.6	4.56	1.81052	1.6	0.333243	1.51096	1	1	1	1
Tb427.10.14600	40S ribosomal protein S2, putative	Tb927.10.14600	40S ribosomal protein S2, putative	1	1.14	1.01	1.3	1.3	11.89	1	1	1.48	3.875	1.85659	1.48	0.565597	1.3886	1	1	1	1
Tb427tmp.01.3170	activated protein kinase c receptor	Tb927.11.11370	receptor for activated C kinase 1	1	1.11	1	1.24	1.53	8.56	1	1	1.53	3.77667	1.83987	1.53	0.613532	1.30358	1	1	1	1
Tb427tmp.02.0500	60S ribosomal protein L37, putative	Tb927.11.3000	60S ribosomal protein L37, putative	1	1	1	1	1	2.21	1	1	1.01	2.21	1.14405	1.01	0.0143553	1.12969	1	1	1	1
Tb427.10.7710	40S ribosomal protein S8, putative	Tb927.10.7710	40S ribosomal protein S8, putative	1	1	1	1	1	3.53	1	1.46	1.87	3.53	1.81967	1.665	0.735522	1.08415	1	1	1	1
Tb427tmp.211.4511	kinetoplastid membrane protein KMP-11	Tb927.9.13785	kinetoplastid membrane protein 11-5	1	1	1	1	1	2.09	1	1.01	1	2.09	1.0635	1.01	0.0143553	1.04915	1	1	1	1
Tb427.08.6240	hypothetical protein, conserved	Tb927.8.6240	STOP axonemal protein	1	8.14	1	15.08	17.06	3.99	1	1.45	1.13	12.0433	1.39797	1.29	0.367371	3.22279	1	1	1	1
Tb427.10.13500	60S ribosomal protein L10a	Tb927.10.13500	60S ribosomal protein L10a	1	1.16	1.16	1.81	1.56	8.72	1	1	1.56	3.3125	1.61689	1.56	0.641546	1.08637	1	1	1	1
Tb427tmp.01.7535	60S ribosomal protein L27, putative	Tb927.11.15880	60S ribosomal protein L27, putative	1	1	21.73	1	1	2.9	1	4.14	8.43	12.315	3.62234	6.285	2.65191	0.970432	1	1	1	1
Tb427tmp.01.2800	hypothetical protein, conserved	Tb927.11.11010	hypothetical protein, conserved	1.09	2.95	1.09	6.07	10.43	1	1.01	1.57	1	5.86333	1.53737	1.57	0.636409	1.90096	1	1	1	1
Tb427.10.5330	40S ribosomal protein S18, putative	Tb927.10.5330	40S ribosomal protein S18, putative	1.23	1	1.01	1	1	5.19	1	1	1.52	3.1	1.47522	1.52	0.604071	1.0282	1	1	1	1
Tb427tmp.244.2790	rRNA processing protein, putative	Tb927.9.15060	rRNA processing protein, putative	1	1	1	1	1	3.77	1	1.3	2.86	3.77	1.91456	2.08	1.05658	0.857981	1	1	1	1
Tb427.08.810	radial spoke protein RSP9, putative	Tb927.8.810	radial spoke protein RSP9, putative	1.01	2.44	1	4	2.69	1	1	1.1	1	3.345	0.95541	1.1	0.137504	1.6045	1	1	1	1
Tb427tmp.47.0034	radial spoke protein RSP3, putative	Tb927.11.1150	radial spoke protein 3	1	1.46	1	2.85	1.77	1	1	1.1	1	2.31	0.909235	1.1	0.137504	1.07039	1	1	1	1
Tb427.07.1040	40S ribosomal protein S16, putative	Tb927.7.1050	40S ribosomal protein S16, putative	1.24	1	1	1	1	2.64	1	1.24	1.54	2.64	1.23704	1.39	0.475085	0.925453	1	1	1	1
Tb427.10.14490	hypothetical protein, conserved	Tb927.10.14490	hypothetical protein, conserved	1.08	1.01	1	1.27	2.42	1	1	1.08	1	1.845	0.820118	1.08	0.111031	0.77259	1	1	1	1
Tb427.10.2190	hypothetical protein, conserved	Tb927.10.2190	Protein of unknown function (DUF667), putative	1	1.38	1	2.37	1.91	1	1	1.11	1	2.14	0.846649	1.11	0.15056	0.947051	1	1	1	1
Tb427tmp.01.4030	hypothetical protein, conserved			1	1	1	1.58	1.77	1.47	1	1	1.01	1.60667	0.684071	1.01	0.0143553	0.669715	1	1	1	1
Tb427tmp.211.2630	60S ribosomal protein L23, putative	Tb927.9.11380	60S ribosomal protein L23, putative	1	1	1.63	1	1	11.77	1	4.31	4.31	6.7	2.74416	4.31	2.10769	0.636473	1	1	1	1
Tb427tmp.50.0007	dynein light chain LC8, putative	Tb927.11.715	dynein light chain LC8, putative	1	1	1	1	1	2.19	1	1	1.42	2.19	1.13093	1.42	0.505891	0.62504	1	1	1	1
Tb427tmp.02.0140	hypothetical protein, conserved	Tb927.11.2540	hypothetical protein, conserved	1	1.39	1	2.7	2.16	1.28	1	1.12	1	2.04667	0.776266	1.12	0.163499	0.869777	1	1	1	1
Tb427.03.3770	paraflagellar rod component, putative	Tb927.3.3770	paraflagellar rod component, putative	1.12	2.02	1	2.27	3.22	2.5	1	1.12	1	2.66333	0.762468	1.12	0.163499	1.24973	1	1	1	1
Tb427.10.190	40S ribosomal protein S6, putative	Tb927.10.190	40S ribosomal protein S6, putative	1	1	1.3	1	1.14	4.34	1	1.3	1.69	2.26	1.17632	1.495	0.580145	0.596177	1	1	1	1
Tb427.07.6360	histone H2A variant	Tb927.7.6360	histone H2A variant Z	1	1	1.81	1	1	1	1	1.22	1.22	1.81	0.85599	1.22	0.286881	0.569109	1	1	1	1
Tb427.08.2290	hypothetical protein, conserved	Tb927.8.2290	hypothetical protein, conserved	1	1.37	1	1.6	1.88	1	1	1.01	1	1.74	0.5542	1.01	0.0143553	0.784732	1	1	1	1
Tb427tmp.02.2060	radial spoke protein RSP4/6, putative	Tb927.11.4480	Flagellar radial spoke protein 4/6	1	1.18	1	1.32	1.85	1	1	1	1.01	1.585	0.540155	1.01	0.0143553	0.650128	1	1	1	1
Tb427.10.5300	eukaryotic translation initiation factor 6 (eIF-6), putative	Tb927.10.5300	eukaryotic translation initiation factor 6 (eIF-6), putative	1.15	1	1	1.32	1	2.16	1	1.15	1.15	1.74	0.694751	1.15	0.201634	0.597453	1	1	1	1
Tb427tmp.01.1625	hypothetical protein, conserved	Tb927.11.9860	EF-hand domain pair, putative	1	1	1	1	1	1.41	1	1.01	1	1.41	0.495695	1.01	0.0143553	0.48134	1	1	1	1
Tb427tmp.02.5550	hypothetical protein, conserved	Tb927.11.7560	Component of motile flagella 15	1	1.25	1	1.93	1.55	1	1	1.12	1	1.74	0.629162	1.12	0.163499	0.635589	1	1	1	1
Tb427.07.4910	hypothetical protein, conserved	Tb927.7.4910	hypothetical protein, conserved	1.1	1.58	1.1	2.49	2.28	1	1	1.1	1	1.95667	0.546165	1.1	0.137504	0.830894	1	1	1	1
Tb427.10.3940	40S ribosomal protein S3A, putative	Tb927.10.3940	40S ribosomal protein S3A, putative	1.01	1	1	1.88	2.42	9.6	1	1	3.53	4.63333	2.20485	3.53	1.81967	0.392382	1	1	1	1
Tb427tmp.01.2560	40S ribosomal protein SA, putative	Tb927.11.10790	40S ribosomal protein SA, putative	1	1.71	1	1.49	1.71	7.05	1	1	1.95	3.41667	1.3343	1.95	0.963474	0.809115	1	1	1	1
Tb427.04.4700	hypothetical protein, conserved	Tb927.4.4700	hypothetical protein, conserved	1.27	2.61	1.13	3.74	4.22	2.24	1	1.13	1	2.8325	0.546019	1.13	0.176323	1.32575	1	1	1	1
Tb427.04.4690	hypothetical protein, conserved	Tb927.4.4690	hypothetical protein, conserved	1	1.12	1.01	1.8	2.02	1.14	1	1.12	1	1.4925	0.493667	1.12	0.163499	0.414232	1	1	1	1
Tb427.04.3060	hypothetical protein, conserved	Tb927.4.3060	hypothetical protein, conserved	1	1	1.52	1	1	1	1.01	1.23	1	1.52	0.604071	1.23	0.284303	0.305413	1	1	1	1
Tb427tmp.47.0006	hypothetical protein, conserved	Tb927.11.1430	Component of motile flagella 2	1.09	1.91	1.04	3.36	3.83	1	1.01	1.48	1	2.74333	0.870967	1.48	0.551242	0.890333	1	1	1	1
Tb427.03.3310	60S ribosomal protein L13, putative	Tb927.3.3310	60S ribosomal protein L13, putative	1	1	4.3	1	1	3.15	1	2.78	3.21	3.725	1.89724	2.995	1.58256	0.314684	1	1	1	1
Tb427tmp.02.4220	60S ribosomal protein L24, putative	Tb927.11.6360	60S ribosomal protein L24, putative	1	1	1	1.18	1	1.72	1	1.18	1.18	1.45	0.536053	1.18	0.238787	0.297266	1	1	1	1
Tb427.10.830	adenylate kinase, putative	Tb927.10.830	adenylate kinase, putative	1	1.13	1	1.46	1.46	1	1	1.13	1	1.46	0.455115	1.13	0.176323	0.369646	1	1	1	1
Tb427.06.4520	hypothetical protein, conserved	Tb927.6.4520	Tumour suppressor, Mitostatin, putative	1	1	1	1.33	1.33	1.01	1	1.01	1	1.22333	0.290818	1.01	0.0143553	0.276462	1	1	1	1
Tb427tmp.02.4350	40S ribosomal protein S21, putative	Tb927.11.6500	40S ribosomal protein S21, putative	1	1	1	1	1	1.21	1	1	1.01	1.21	0.275007	1.01	0.0143553	0.260652	1	1	1	1
Tb427.05.3970	adenylate kinase, putative	Tb927.5.3970	adenylate kinase, putative	1	1.13	1	1.28	1.28	1	1	1.01	1	1.28	0.26529	1.01	0.0143553	0.341789	1	1	1	1
Tb427.10.5620	fructose-bisphosphate aldolase, glycosomal	Tb927.10.5620	fructose-bisphosphate aldolase, glycosomal	1.31	2.06	1.88	2.96	1.31	1	1	1.01	1.09	2.05	0.282875	1.05	0.0703893	0.965235	1	1	1	1
Tb427.08.6230	hypothetical protein, conserved	Tb927.8.6230	hypothetical protein, conserved	1	1.11	1	1.49	1.49	1	1	1.22	1	1.49	0.498069	1.22	0.286881	0.288431	1	1	1	1
Tb427tmp.01.1210	hypothetical protein, conserved	Tb927.11.9440	Component of motile flagella 63	1	1.35	1	1.44	1.44	1	1	1.06	1	1.44	0.293408	1.06	0.0840643	0.442005	1	1	1	1
Tb427.10.1590	ribosomal protein L36, putative	Tb927.10.1590	ribosomal protein L36, putative	1.01	1	7.81	1	1	2.7	1	5.83	3.24	5.255	2.3865	4.535	2.1811	0.212588	1	1	1	1
Tb427tmp.02.3680	hypothetical protein, conserved	Tb927.11.5890	Domain of unknown function (DUF4505), putative	1	1	1	1.16	1	1	1	1.01	1	1.16	0.214125	1.01	0.0143553	0.19977	1	1	1	1
Tb427.04.3320	uracil phosphoribosyltransferase, putative	Tb927.4.3320	uracil phosphoribosyltransferase, putative	1	1	1.15	1	1	1	1	1	1.01	1.15	0.201634	1.01	0.0143553	0.187279	1	1	1	1
Tb427.06.2820	hypothetical protein, conserved	Tb927.6.2820	hypothetical protein, conserved	1.01	1	1	1.14	1.14	1	1	1.01	1	1.14	0.181838	1.01	0.0143553	0.174679	1	1	1	1
Tb427.10.1130	dynein arm light chain, axonemal, putative	Tb927.10.1130	dynein arm light chain, axonemal, putative	1	1	1	1	1.13	1	1	1.01	1	1.13	0.176323	1.01	0.0143553	0.161967	1	1	1	1
Tb427.10.15350	H3V	Tb927.10.15350	histone H3 variant V	1	1	1.58	1	1	1	1	1.58	1.26	1.58	0.659925	1.42	0.505891	0.154034	1	1	1	1
Tb427.07.3310	hypothetical protein, conserved	Tb927.7.3310	Radial spoke head 1 homolog, putative	1	1.1	1	1.21	1.33	1	1	1.1	1	1.27	0.274439	1.1	0.137504	0.207325	1	1	1	1
Tb427tmp.211.2610	hypothetical protein, conserved	Tb927.9.11360	hypothetical protein, conserved	1	1	1	1	1	1.11	1	1.01	1	1.11	0.15056	1.01	0.0143553	0.136204	1	1	1	1
Tb427.05.4150	hypothetical protein, conserved	Tb927.5.4150	hypothetical protein, conserved	1	1.09	1	1.3	1.19	1	1	1.09	1	1.245	0.252643	1.09	0.124328	0.191818	1	1	1	1
Tb427tmp.02.5460	hypothetical protein, conserved	Tb927.11.7470	hypothetical protein, conserved	1	2.03	1	2.03	1.76	1.89	1	1.15	1.15	1.89333	0.321611	1.15	0.201634	0.719295	1	1	1	1
Tb427.10.3080	methionine biosynthetic protein, putative	Tb927.10.3080	methionine biosynthetic protein, putative	1	1	1	1.09	1	1	1	1	1.01	1.09	0.124328	1.01	0.0143553	0.109973	1	1	1	1
Tb427.08.3110	hypothetical protein, conserved	Tb927.8.3110	Mitochondrial ribosomal protein S9	1	1	1.16	1	1	1	1	1	1.08	1.16	0.214125	1.08	0.111031	0.103093	1	1	1	1
Tb427.04.2490	hypothetical protein, conserved	Tb927.4.2490	hypothetical protein, conserved	1	1	1	1	1.08	1	1	1.01	1	1.08	0.111031	1.01	0.0143553	0.096676	1	1	1	1
Tb427.10.7690	hypothetical protein, conserved	Tb927.10.7690	Component of motile flagella 4	1	1	1	1.09	1.15	1	1	1.05	1	1.12	0.163499	1.05	0.0703893	0.0931094	1	1	1	1
Tb427tmp.02.1190	hypothetical protein, conserved	Tb927.11.3710	hypothetical protein, conserved	1	1.06	1	1.28	1.2	1	1	1.13	1	1.24	0.267696	1.13	0.176323	0.134017	1	1	1	1
Tb427tmp.02.5210	RNA binding protein, putative	Tb927.11.7310	RNA binding protein, putative	1	1	1	1.01	1	1.13	1	1.01	1	1.07	0.0976108	1.01	0.0143553	0.0832555	1	1	1	1
Tb427.10.1080	40S ribosomal protein S23, putative	Tb927.10.1080	40S ribosomal protein S23, putative	1	1	1	1	1	1.68	1	1	1.59	1.68	0.748461	1.59	0.669027	0.0794345	1	1	1	1
Tb427.10.5360	40S ribosomal protein S10, putative			1	1	1.01	1	1	1.54	1	1	1.21	1.275	0.350497	1.21	0.275007	0.0754902	1	1	1	1
Tb427.02.5910	40S ribosomal protein S13, putative	Tb927.2.5910	40S ribosomal protein S13, putative	1	1	1	1	1	1.61	1	1	1.53	1.61	0.687061	1.53	0.613532	0.073529	1	1	1	1
Tb427.06.1890	hypothetical protein, conserved	Tb927.6.1890	hypothetical protein, conserved	1.01	1	1	1.06	1	1	1	1.01	1	1.06	0.0768688	1.01	0.0143553	0.069709	1	1	1	1
Tb427.08.4400	hypothetical protein, conserved	Tb927.8.4400	Outer dynein arm docking complex protein 1, putative	1	1	1	1	1.05	1	1	1.01	1	1.05	0.0703893	1.01	0.0143553	0.056034	1	1	1	1
Tb427.10.3920	hypothetical protein, conserved	Tb927.10.3920	hypothetical protein, conserved	1	1.07	1	1.15	1.15	1	1	1.07	1	1.15	0.152003	1.07	0.0976108	0.104023	1	1	1	1
Tb427.10.11250	hypothetical protein, conserved	Tb927.10.11250	Coiled-coil domain-containing protein 40 homolog	1	1	1	1.08	1.04	1	1	1.04	1.01	1.06	0.0840643	1.025	0.0356239	0.0484404	1	1	1	1
Tb427tmp.02.1380	actin, putative	Tb927.11.3880	actin, putative	1	1	1	1	1.08	1	1	1.08	1.01	1.08	0.111031	1.045	0.0635029	0.0475284	1	1	1	1
Tb427tmp.02.5250	histone H2B variant, putative	Tb927.11.7350	Histone H2B variant V	1	1	1.59	1	1.01	1	1	1.26	1.26	1.3	0.378512	1.26	0.333424	0.0450879	1	1	1	1
Tb427.08.6980	hypothetical protein, conserved	Tb927.8.6980	Flagellum attachment zone protein 14	1	1	1.04	1	1	1	1	1	1.01	1.04	0.0565835	1.01	0.0143553	0.0422282	1	1	1	1
Tb427.04.1860	ribosomal protein S19, putative	Tb927.4.1860	ribosomal protein S19, putative	1	1	1	1	1	1.24	1	1	1.21	1.24	0.31034	1.21	0.275007	0.0353331	1	1	1	1
Tb427.08.4290	hypothetical protein, conserved	Tb927.8.4290	Ribosome biogenesis protein Nop16, putative	1	1	1	1	1	1.2	1	1	1.18	1.2	0.263034	1.18	0.238787	0.0242475	1	1	1	1
Tb427.10.9650	hypothetical protein, conserved	Tb927.10.9650	Nucleoporin NUP152	1	1.01	1	1	1	1.03	1	1.02	1.02	1.03	0.0354488	1.02	0.0285692	0.0140752	1	1	1	1
Tb427.03.1010	hypothetical protein, conserved	Tb927.3.1010	hypothetical protein, conserved	1	1	1	1	1	1.07	1	1.01	1.12	1.07	0.0976108	1.065	0.0908534	0.00675737	1	1	1	1
Tb427.05.2950	hypothetical protein, conserved	Tb927.5.2950	Component of motile flagella 3	1.04	1.04	1.04	1.18	1.34	1	1	1.14	1	1.18667	0.190331	1.14	0.189034	0.0578809	1	1	1	1
Tb427.04.1720	nucleoside diphosphate kinase, putative	Tb927.4.1720	Nucleoside diphosphate kinase 3	1	1.21	1	1.1	1.33	1	1	1.1	1	1.215	0.13691	1.1	0.137504	0.143453	1	1	1	1
Tb427.03.1040	hypothetical protein, conserved, interrupted			1	1.04	1	1.08	1.04	1	1	1.04	1	1.06	0.0554951	1.04	0.0565835	0.0274807	1	1	1	1
H25N7.12	retrotransposon hot spot protein, RHS4			1.08	1	1.12	1	1	1	1	1.08	1.12	1.12	0.106915	1.1	0.137504	0.0259952	1	1	1	1
Tb427.10.11390	60S ribosomal protein L6, putative	Tb927.10.11390	60S ribosomal protein L6, putative	1	1.69	5.76	4.06	3.41	10.57	1	3.41	5.76	5.95	2.14528	4.585	2.19692	0.375968	1	1	1	1
Tb427tmp.46.0001	60S acidic ribosomal subunit protein, putative	Tb927.11.2050	60S acidic ribosomal protein P0, putative	1	1.21	1	1.97	1.79	1.92	1	1	1.79	1.89333	0.776882	1.79	0.83996	0.0809688	1	1	1	1
Tb427.05.4170	histone H4, putative	Tb927.5.4170	histone H4, putative	2.67	1	5.14	1	1	6.34	1.01	3.71	1	5.74	1.64527	3.71	1.87706	0.629632	1	1	1	1
Tb427.08.4580	hypothetical protein, conserved	Tb927.8.4580	Basal body protein	1	1.57	1	1.79	2.32	1	1	1.91	1	2.055	0.67737	1.91	0.933573	0.105566	1	1	1	1
Tb427tmp.211.1470	flagellar component	Tb927.9.9940	parkin coregulated gene protein	1.23	1.52	1	1.69	1.69	1.27	1	1.52	1	1.55	0.172837	1.52	0.604071	0.0281969	1	1	1	1
Tb427tmp.01.1475	40S ribosomal protein S27, putative	Tb927.11.9720	40S ribosomal protein S27, putative	1	1	1	1	1	17.48	1	1	1	17.48	4.12763	1	0	4.12763	1		1	1
Tb427.10.8430	40S ribosomal protein S12, putative	Tb927.10.8430	40S ribosomal protein S12, putative	1	1	1	1	1	9.83	1.01	1	1	9.83	3.29719	1	-0.0143553	3.29719	1		1	1
Tb427tmp.02.4000	40S ribosomal protein S15A, putative	Tb927.11.6140	40S ribosomal protein S15A, putative	1	1	1	1	1	9.24	1	1	1	9.24	3.20789	1	0	3.20789	1		1	1
Tb427.02.2670	histone H4, putative	Tb927.2.2670	histone H4 variant	1	1	1	1	1	6.12	1.9	1	1.9	6.12	2.61353	1.9	0	1.68753	1		1	1
Tb427tmp.244.2630	40S ribosomal protein S6, putative	Tb927.9.15360	40S ribosomal protein S6, putative	1	1	1	1	1	5.86	1	1	1	5.86	2.5509	1	0	2.5509	1		1	1
Tb427.03.1370	40S ribosomal protein S25, putative	Tb927.3.1370	40S ribosomal protein S25, putative	1	1	1	1	1	5.09	1	1	1	5.09	2.34767	1	0	2.34767	1		1	1
Tb427tmp.160.4200	60S acidic ribosomal protein, putative	Tb927.9.5690	60S acidic ribosomal protein, putative	1	1	1	1	1	4.38	1	1	1	4.38	2.13093	1	0	2.13093	1		1	1
Tb427.07.230	40S ribosomal protein S33, putative	Tb927.7.230	40S ribosomal protein S33, putative	1	1	1	1	1	4.26	1	1	1	4.26	2.09085	1	0	2.09085	1		1	1
Tb427.10.4110	60S ribosomal protein L30	Tb927.10.4110	60S ribosomal protein L30	1	1	1	1	1	4.04	1	1	1	4.04	2.01436	1	0	2.01436	1		1	1
Tb427.10.220	60S ribosomal protein L37a, putative	Tb927.10.220	60S ribosomal protein L37a, putative	1	1	1	1	1	3.17	1	1	1	3.17	1.66448	1	0	1.66448	1		1	1
Tb427.10.9570	paraflagellar rod component, putative	Tb927.10.9570	paraflagellar rod component, putative	1.07	1.94	1	3.88	4.69	1	1	1	1	4.285	1.50953	1	0	2.0993	1		1	1
Tb427.10.5460	60S ribosomal protein L24, putative	Tb927.10.5460	60S ribosomal protein L24, putative	1	1	1	1	1	2.33	1	1	1	2.33	1.22033	1	0	1.22033	1		1	1
Tb427.10.3280	60S ribosomal proteins L38, putative	Tb927.10.3280	60S ribosomal proteins L38, putative	1	1	1	1	1	2.31	1	1	1	2.31	1.20789	1	0	1.20789	1		1	1
Tb427.06.5120	60S acidic ribosomal protein P2, putative	Tb927.6.5120	60S acidic ribosomal protein P2, putative	1	1	1	1	1	2.17	1	1	1	2.17	1.1177	1	0	1.1177	1		1	1
Tb427.10.10140	paraflagellar rod component, putative	Tb927.10.10140	paraflagellar rod component, putative	1	2.46	1	5.5	4.07	1.25	1	1	1	3.60667	1.05989	1	0	1.85067	1		1	1
Tb427tmp.01.6780	chaperone protein DNAj, putative	Tb927.11.15130	DnaJ homolog, putative	1	1.23	1	2.87	2.58	1.27	1	1	1	2.24	1.00646	1	0	1.1635	1		1	1
Tb427tmp.01.0355	ribosomal protein S26, putative	Tb927.11.8200	ribosomal protein S26, putative	1	1	1	1	1	1.88	1	1	1	1.88	0.910733	1	0	0.910733	1		1	1
Tb427.08.1550	paraflagellar rod component, putative	Tb927.8.1550	paraflagellar rod component, putative	1.24	1.6	1	2.45	3.92	1.1	1.19	1.14	1	2.49	0.810255	1.14	-0.0619277	1.12711	1		1	1
Tb427tmp.211.2250	hypothetical protein, conserved	Tb927.9.10890	Regulatory subunit of type II PKA R-subunit, putative	1	1.13	1	2.29	1.6	1	1	1	1	1.945	0.868917	1	0	0.95977	1		1	1
Tb427tmp.02.1260	hypothetical protein, conserved	Tb927.11.3770	Dpy-30 motif containing protein, putative	1.14	2.79	1.14	4.11	5.31	1	1	1	1	3.52	0.841046	1	0	1.81558	1		1	1
Tb427.10.11300	paraflagellar rod component, putative	Tb927.10.11300	paraflagellar rod component, putative	1	1	1	1	1	1.77	1	1	1	1.77	0.823749	1	0	0.823749	1		1	1
Tb427tmp.01.1920	60S ribosomal protein L22, putative	Tb927.11.10160	60S ribosomal protein L22, putative	1	1	1	1	1	1.72	1	1	1	1.72	0.782409	1	0	0.782409	1		1	1
Tb427tmp.01.3000	paraflagellar rod component, putative	Tb927.11.11210	paraflagellar rod component, putative	1.09	1.09	1	1.43	2.22	1	1	1	1	1.825	0.743568	1	0	0.867896	1		1	1
Tb427tmp.02.2530	hypothetical protein, conserved	Tb927.11.4920	hypothetical protein, conserved	1	1.27	1	2.32	2.06	1.31	1	1	1	1.89667	0.740774	1	0	0.923466	1		1	1
Tb427.07.6910	hypothetical protein, conserved	Tb927.7.6910	Phosphatidylinositol 4-phosphate 5-kinase, putative	1	1.39	1	1.92	2	1	1	1	1	1.96	0.713843	1	0	0.970854	1		1	1
Tb427.03.3270	ATP-dependent phosphofructokinase	Tb927.3.3270	ATP-dependent 6-phosphofructokinase, glycosomal	1.42	1.42	1.15	2.85	2.31	2.98	1	1	1	2.3225	0.709788	1	0	1.21568	1		1	1
Tb427.07.2340	40S ribosomal protein S15, putative	Tb927.7.2340	40S ribosomal protein S15, putative	1	1	1	1	1	1.61	1	1	1	1.61	0.687061	1	0	0.687061	1		1	1
Tb427.10.12410	hypothetical protein, conserved	Tb927.10.12410	hypothetical protein, conserved	1	1.16	1	1.56	1.82	1	1	1	1	1.69	0.645992	1	0	0.757023	1		1	1
Tb427.10.5030	ubiquitin/ribosomal protein S27a, putative	Tb927.10.5030	ubiquitin/ribosomal protein S27a, putative	1	1	1	1.01	1	2.07	1	1	1	1.54	0.62293	1	0	0.62293	1		1	1
Tb427.10.15250	paraflagellar rod component, putative	Tb927.10.15250	paraflagellar rod component, putative	1	1.21	1	1.67	1.67	1	1	1	1	1.67	0.595802	1	0	0.739848	1		1	1
Tb427tmp.160.2070	cyclophilin type peptidyl-prolyl cis-trans isomerase, putative	Tb927.9.3440	cyclophilin type peptidyl-prolyl cis-trans isomerase, putative	1	1	1	1.51	1.36	1	1	1	1	1.435	0.521051	1	0	0.521051	1		1	1
Tb427.10.3370	60S acidic ribosomal protein P2, putative	Tb927.10.3370	60S acidic ribosomal protein P2, putative	1	1	1	1	1	1.42	1	1	1	1.42	0.505891	1	0	0.505891	1		1	1
Tb427.04.1740	hypothetical protein, conserved	Tb927.4.1740	Component of motile flagella 41	1	1.6	1	2.19	1.48	1	1	1	1	1.835	0.497268	1	0	0.87578	1		1	1
Tb427.04.4040	hypothetical protein, conserved	Tb927.4.4040	hypothetical protein, conserved	1	1.13	1.01	1.63	1.85	1	1	1	1	1.49667	0.4909	1	0	0.581753	1		1	1
Tb427.03.2310	flagellar component	Tb927.3.2310	parkin coregulated gene protein	1.12	1.94	1.12	2.42	3.38	1.64	1	1	1	2.14	0.484079	1	0	1.09761	1		1	1
Tb427.02.5660	adenylate kinase, putative	Tb927.2.5660	adenylate kinase, putative	1	1.66	1.01	3.12	2.14	1.15	1	1	1	1.855	0.479993	1	0	0.891419	1		1	1
Tb427.07.6890	hypothetical protein, conserved	Tb927.7.6890	methyltransferase domain containing protein, putative	1	1.14	1	1.29	1.29	1	1.14	1	1	1.29	0.26976	1	-0.189034	0.367371	1		1	1
Tb427.10.6960	hypothetical protein, conserved	Tb927.10.6960	hypothetical protein, conserved	1	1	1	1.37	1	1	1	1	1	1.37	0.454176	1	0	0.454176	1		1	1
Tb427.07.1920	paraflagellar rod component, putative	Tb927.7.1920	paraflagellar rod component, putative	1	1	1	1.36	1.36	1	1	1	1	1.36	0.443607	1	0	0.443607	1		1	1
Tb427.10.14500	hypothetical protein, conserved	Tb927.10.14500	hypothetical protein, conserved	1	2.98	1	3.64	3.29	1.12	1	1	1	2.68333	0.431258	1	0	1.42403	1		1	1
Tb427.08.3790	paraflagellar rod component, putative	Tb927.8.3790	paraflagellar rod component, putative	1	1	1	1.34	1.34	1	1	1	1	1.34	0.422233	1	0	0.422233	1		1	1
Tb427tmp.211.0690	hypothetical protein, conserved	Tb927.9.8990	Ankyrin repeats (3 copies), putative	1	1	1	1.47	1.21	1	1	1	1	1.34	0.422233	1	0	0.422233	1		1	1
Tb427.10.3160	hypothetical protein, conserved	Tb927.10.3160	hypothetical protein, conserved	1	1	1	1	1	1.33	1	1	1	1.33	0.411426	1	0	0.411426	1		1	1
Tb427tmp.02.0860	hypothetical protein, conserved	Tb927.11.3360	Component of motile flagella 22	1	1.16	1	1.67	1.2	1	1	1	1	1.435	0.410019	1	0	0.521051	1		1	1
Tb427tmp.160.3930	hypothetical protein, conserved	Tb927.9.5410	hypothetical protein, conserved	1	1.24	1	1.92	1.39	1.13	1	1	1	1.48	0.402098	1	0	0.565597	1		1	1
Tb427.05.4390	hypothetical protein, conserved	Tb927.5.4390	hypothetical protein, conserved	1	1	1	1	1	1.31	1	1	1	1.31	0.389567	1	0	0.389567	1		1	1
Tb427.10.8320	cytochrome oxidase subunit IX	Tb927.10.8320	cytochrome oxidase subunit IX, putative	1	1	1.3	1	1	1	1	1	1	1.3	0.378512	1	0	0.378512	1		1	1
Tb427tmp.160.4250	tryparedoxin peroxidase	Tb927.9.5770	tryparedoxin peroxidase	1	1.39	1	1.39	1.63	1	1	1	1	1.51	0.337538	1	0	0.594549	1		1	1
Tb427.03.2890	radial spoke protein RSP10, putative	Tb927.3.2890	radial spoke protein RSP10, putative	1	1.11	1.01	1.49	1.49	1	1	1	1	1.33	0.334183	1	0	0.411426	1		1	1
Tb427tmp.160.0510	hypothetical protein, conserved	Tb927.9.1590	hypothetical protein, conserved	1	1	1.26	1	1	1	1	1	1	1.26	0.333424	1	0	0.333424	1		1	1
Tb427.06.2720	calcium-binding protein, putative	Tb927.6.2720	calcium-binding protein, putative	1	1.31	1	1.56	1.31	1	1.01	1	1	1.435	0.313158	1	-0.0143553	0.521051	1		1	1
Tb427.05.1820	60S acidic ribosomal protein, putative	Tb927.5.1820	60S acidic ribosomal protein, putative	1	1	1	1	1.01	1.49	1	1	1	1.25	0.321928	1	0	0.321928	1		1	1
Tb427.01.990	hypothetical protein, conserved	Tb927.1.990	Enkuring domain-containig protein	1	1.19	1	1.42	1.3	1	1	1	1	1.36	0.312676	1	0	0.443607	1		1	1
Tb427.07.820	dynein arm light chain, axonemal, putative	Tb927.7.820	dynein arm light chain, axonemal, putative	1	1	1	1	1.24	1	1	1	1	1.24	0.31034	1	0	0.31034	1		1	1
Tb427.08.5230	cyclophilin, putative	Tb927.8.5230	peptidyl-prolyl cis-trans isomerase, putative	1	1.52	1	1.75	1.75	1.17	1	1	1	1.55667	0.305036	1	0	0.63846	1		1	1
Tb427tmp.244.2170	unspecified product	Tb927.9.15820	hypothetical protein, conserved	1	1	1	1	1.22	1	1.01	1	1	1.22	0.286881	1	-0.0143553	0.286881	1		1	1
Tb427tmp.211.2560	nucleoside diphosphate kinase, putative	Tb927.9.11260	nucleoside diphosphate kinase, putative	1	1.22	1	1.49	1.49	1.12	1	1	1	1.36667	0.300102	1	0	0.450661	1		1	1
Tb427tmp.02.3200	dynein light chain p28, axonemal, putative	Tb927.11.5510	dynein light chain p28, axonemal, putative	1	1	1	1.31	1.15	1	1	1	1	1.23	0.298658	1	0	0.298658	1		1	1
Tb427tmp.02.3830	hypothetical protein, conserved	Tb927.11.6010	conserved protein, unknown function	1	1	1.23	1	1	1	1	1	1	1.23	0.298658	1	0	0.298658	1		1	1
Tb427.01.4160	hypothetical protein, conserved	Tb927.1.4160	hypothetical protein, conserved	1	1	1	1.22	1.22	1	1	1	1	1.22	0.286881	1	0	0.286881	1		1	1
Tb427.BES40.2	transferrin-binding protein, putative			1.16	1	1.34	1.16	1.44	1	1	1	1	1.31333	0.282202	1	0	0.393233	1		1	1
Tb427.04.470	snoRNP protein GAR1, putative	Tb927.4.470	snoRNP protein GAR1, putative	1	1	1	1	1	1.21	1	1	1	1.21	0.275007	1	0	0.275007	1		1	1
Tb427.07.2980	hypothetical protein, conserved			1	1	1	1	1	1.21	1	1	1	1.21	0.275007	1	0	0.275007	1		1	1
Tb427tmp.01.2570	hypothetical protein, conserved	Tb927.11.10800	Domain of unknown function (DUF4496), putative	1	1	1	1.28	1.13	1	1	1	1	1.205	0.269033	1	0	0.269033	1		1	1
Tb427tmp.160.3740	hypothetical protein, conserved	Tb927.9.5220	conserved protein	1	1	1	1	1.01	1.4	1	1	1	1.205	0.269033	1	0	0.269033	1		1	1
Tb427.08.8280	hypothetical protein, conserved	Tb927.8.8280	hypothetical protein, conserved	1	1	1	1.13	1.28	1	1	1	1	1.205	0.269033	1	0	0.269033	1		1	1
Tb427.08.7040	hypothetical protein, conserved	Tb927.8.7040	hypothetical protein, conserved	1	1	1	1	1	1.01	1.19	1	1	1.01	0.0143553	1	-0.250962	0.0143553	1		1	1
Tb427.07.4460	hypothetical protein, conserved	Tb927.7.4460	von Willebrand factor type A domain containing protein, putative	1	1.13	1	1.23	1.33	1	1	1	1	1.28	0.26529	1	0	0.356144	1		1	1
Tb427.01.650	hypothetical protein, conserved	Tb927.1.650	conserved protein, unknown function	1	1	1	1	1	1.2	1	1	1	1.2	0.263034	1	0	0.263034	1		1	1
Tb427.07.2740	hypothetical protein, conserved	Tb927.7.2740	hypothetical protein, conserved	1	1	1.2	1	1	1	1	1	1	1.2	0.263034	1	0	0.263034	1		1	1
Tb427.03.4130	hypothetical protein, conserved	Tb927.3.4130	hypothetical protein, conserved	1	1	1	1	1.19	1	1	1	1	1.19	0.250962	1	0	0.250962	1		1	1
Tb427tmp.211.3270	60S ribosomal subunit protein L31, putative	Tb927.9.12200	60S ribosomal subunit protein L31, putative	1	1	1.19	1	1	1	1	1	1	1.19	0.250962	1	0	0.250962	1		1	1
Tb427.06.4140	paraflagellar rod component, putative	Tb927.6.4140	paraflagellar rod component, putative	1	1	1	1	1.01	1.37	1	1	1	1.19	0.250962	1	0	0.250962	1		1	1
Tb427.10.990	hypothetical protein, conserved	Tb927.10.990	Enriched in surface-labeled proteome protein 6	1	1	1.09	1	1	1	1.09	1	1	1.09	0.124328	1	-0.124328	0.124328	1		1	1
Tb427tmp.160.3670	NHP2/RS6-like protein	Tb927.9.5150	ribosomal protein S6, putative	1	1	1	1.01	1	1.35	1	1	1	1.18	0.238787	1	0	0.238787	1		1	1
Tb427.07.3430	cyclophilin-type peptidyl-prolyl cis-trans isomerase, putative	Tb927.7.3430	cyclophilin-type peptidyl-prolyl cis-trans isomerase, putative	1	1	1	1	1	1.18	1	1	1	1.18	0.238787	1	0	0.238787	1		1	1
Tb427tmp.01.2390	hypothetical protein, conserved	Tb927.11.10620	hypothetical protein, conserved	1	1	1	1.18	1.18	1	1	1	1	1.18	0.238787	1	0	0.238787	1		1	1
Tb427.04.2030	hypothetical protein, conserved	Tb927.4.2030	DNA/RNA-binding protein Alba 4	1	1	1.18	1	1	1	1	1	1	1.18	0.238787	1	0	0.238787	1		1	1
Tb427.10.14630	fibrillarin, putative	Tb927.10.14630	fibrillarin, putative	1	1	1	1	1	1.18	1	1	1	1.18	0.238787	1	0	0.238787	1		1	1
Tb427tmp.211.0230	hypothetical protein, conserved	Tb927.9.8290	mitochondrial ribosomal protein l30	1	1	1.01	1	1.01	1	1.16	1	1	1.01	0.0143553	1	-0.214125	0.0143553	1		1	1
Tb427.03.5010	hypothetical protein, conserved	Tb927.3.5010	hypothetical protein, conserved	1	1	1	1.17	1.17	1	1	1	1	1.17	0.226509	1	0	0.226509	1		1	1
Tb427.10.6920	hypothetical protein	Tb927.10.6920	hypothetical protein	1	1	1.11	1	1.23	1	1	1	1	1.17	0.226509	1	0	0.226509	1		1	1
Tb427.08.3590	hypothetical protein, conserved	Tb927.8.3590	hypothetical protein, conserved	1	1	1	1	1.11	1	1.05	1	1	1.11	0.15056	1	-0.0703893	0.15056	1		1	1
Tb427.07.4840	hypothetical protein, conserved	Tb927.7.4840	hypothetical protein, conserved	1	1.1	1	1.34	1.1	1	1	1	1	1.22	0.216492	1	0	0.286881	1		1	1
Tb427tmp.211.0620	actin A	Tb927.9.8850	actin A	1	1	1	1.31	1.01	1	1	1	1	1.16	0.214125	1	0	0.214125	1		1	1
Tb427.05.2990	hypothetical protein, conserved	Tb927.5.2990	hypothetical protein, conserved	1	1	1	1	1	1.16	1	1	1	1.16	0.214125	1	0	0.214125	1		1	1
Tb427tmp.211.0170	hypothetical protein, conserved	Tb927.9.8190	hypothetical protein, conserved	1	1.47	1	1.67	1.47	1.15	1	1	1	1.43	0.211504	1	0	0.516015	1		1	1
Tb427.02.2860	hypothetical protein, conserved	Tb927.2.2860	hypothetical protein, conserved	1	1	1	1.21	1.1	1	1	1	1	1.155	0.207893	1	0	0.207893	1		1	1
Tb427.10.650	flagellar protein	Tb927.10.650	Component of motile flagella 17	1	1.01	1	1.16	1	1	1	1	1	1.16	0.206929	1	0	0.214125	1		1	1
Tb427tmp.01.4820	RNA polymerase subunit, putative	Tb927.11.13240	RNA polymerase subunit, putative	1	1	1.15	1	1	1	1	1	1	1.15	0.201634	1	0	0.201634	1		1	1
Tb427.04.1890	unspecified product	Tb927.4.1890	hypothetical protein, conserved	1	1	1	1	1.15	1	1	1	1	1.15	0.201634	1	0	0.201634	1		1	1
Tb427.06.4670	CMRP	Tb927.6.4670	MORN repeat-containing protein 1	1	1	1	1.1	1.2	1	1	1	1	1.15	0.201634	1	0	0.201634	1		1	1
Tb427tmp.02.4230	hypothetical protein, conserved	Tb927.11.6370	leucine-rich repeat protein (LRRP), putative	1	1.04	1	1.27	1.22	1.01	1	1	1	1.16667	0.193823	1	0	0.222392	1		1	1
Tb427tmp.244.2800	trypanin-related protein, putative	Tb927.9.15050	nexin-dynein regulatory complex 4	1	1.23	1	1.32	1.23	1	1	1	1	1.275	0.193454	1	0	0.350497	1		1	1
Tb427tmp.03.0470	hypothetical protein, conserved	Tb927.11.610	hypothetical protein, conserved	1	1.1	1	1.2	1.2	1	1	1	1	1.2	0.192645	1	0	0.263034	1		1	1
Tb427.07.3440	I/6 autoantigen	Tb927.7.3440	I/6 autoantigen	1	1	1	1.14	1	1	1	1	1	1.14	0.189034	1	0	0.189034	1		1	1
Tb427tmp.244.2700	hypothetical protein, conserved	Tb927.9.15240	ATP11 protein, putative	1	1	1.14	1	1	1	1	1	1	1.14	0.189034	1	0	0.189034	1		1	1
Tb427.07.4100	hypothetical protein, conserved	Tb927.7.4100	Domain of unknown function (DUF4201), putative	1	1	1	1	1.14	1	1	1	1	1.14	0.189034	1	0	0.189034	1		1	1
Tb427.04.2840	hypothetical protein, conserved	Tb927.4.2840	hypothetical protein, conserved	1	1	1	1.14	1	1	1	1	1	1.14	0.189034	1	0	0.189034	1		1	1
Tb427.07.4870	hypothetical protein, conserved	Tb927.7.4870	hypothetical protein, conserved	1	1	1	1.13	1	1.15	1	1	1	1.14	0.189034	1	0	0.189034	1		1	1
Tb427tmp.02.4320	hypothetical protein, conserved	Tb927.11.6460	hypothetical protein, conserved	1	1	1	1.04	1.23	1	1	1	1	1.135	0.182692	1	0	0.182692	1		1	1
Tb427.07.5640	hypothetical protein, conserved	Tb927.7.5640	G-patch domain containing protein, putative	1.01	1	1.14	1	1	1	1	1	1	1.14	0.181838	1	0	0.189034	1		1	1
Tb427tmp.01.2110	phosphoglycerate mutase family member 5, putative	Tb927.11.10340	Serine/threonine-protein phosphatase PGAM5, mitochondrial, putative	1	1	1	1	1	1.13	1	1	1	1.13	0.176323	1	0	0.176323	1		1	1
Tb427.10.6820	hypothetical protein, conserved	Tb927.10.6820	hypothetical protein, conserved	1	1	1	1	1	1.13	1	1	1	1.13	0.176323	1	0	0.176323	1		1	1
Tb427.06.1400	cyclophilin-type peptidyl-prolyl cis-trans isomerase, putative	Tb927.6.1320	cyclophilin-type peptidyl-prolyl cis-trans isomerase, putative	1	1	1	1	1	1.13	1	1	1	1.13	0.176323	1	0	0.176323	1		1	1
Tb427.04.2130	hypothetical protein, conserved	Tb927.4.2130	hypothetical protein, conserved	1	1	1	1	1	1.13	1	1	1	1.13	0.176323	1	0	0.176323	1		1	1
Tb427.10.8930	paraflagellar rod component, putative	Tb927.10.8930	paraflagellar rod component, putative	1	1.05	1	1.05	1.26	1	1	1	1	1.155	0.172269	1	0	0.207893	1		1	1
Tb427.03.3120	hypothetical protein, conserved	Tb927.3.3120	hypothetical protein, conserved	1	1.08	1	1.26	1.08	1	1	1	1	1.17	0.169925	1	0	0.226509	1		1	1
Tb427tmp.02.2490	hypothetical protein, conserved	Tb927.11.4880	Calmodulin-binding, putative	1	1.01	1	1.13	1	1	1	1	1	1.13	0.169127	1	0	0.176323	1		1	1
Tb427tmp.02.0352	hypothetical protein, conserved	Tb927.11.2770	hypothetical protein, conserved	1	1.12	1	1.26	1.12	1	1	1	1	1.19	0.166897	1	0	0.250962	1		1	1
Tb427.10.15440	hypothetical protein, conserved	Tb927.10.15440	hypothetical protein, conserved	1	1	1	1.12	1	1	1	1	1	1.12	0.163499	1	0	0.163499	1		1	1
Tb427.06.3020	hypothetical protein, conserved	Tb927.6.3020	hypothetical protein, conserved	1	1	1	1	1.12	1	1	1	1	1.12	0.163499	1	0	0.163499	1		1	1
Tb427.06.5030	hypothetical protein, conserved	Tb927.6.5030	Component of motile flagella protein 46	1	1	1	1.12	1.12	1	1	1	1	1.12	0.163499	1	0	0.163499	1		1	1
Tb427tmp.02.2020	hypothetical protein			1	1	1.12	1	1	1	1	1	1	1.12	0.163499	1	0	0.163499	1		1	1
Tb427.10.11980	QA-SNARE protein putative	Tb927.10.11980	QA-SNARE protein putative	1	1	1.12	1	1	1	1	1	1	1.12	0.163499	1	0	0.163499	1		1	1
Tb427tmp.02.5150	hypothetical protein, conserved	Tb927.11.7240	nexin-dynein regulatory complex 2	1	1	1.07	1.14	1.14	1	1	1	1	1.11667	0.159199	1	0	0.159199	1		1	1
Tb427.07.7230	NADH dehydrogenase, putative	Tb927.7.7230	nitroreductase	1	1	1.11	1	1	1	1	1	1	1.11	0.15056	1	0	0.15056	1		1	1
Tb427tmp.211.1210	RAD51/dmc1 protein, putative	Tb927.11.8190	DNA repair protein RAD51	1	1	1	1	1	1.11	1	1	1	1.11	0.15056	1	0	0.15056	1		1	1
Tb427tmp.160.3020	hypothetical protein, conserved	Tb927.9.4420	Beat-regulation protein	1	1	1	1	1	1.1	1	1	1	1.1	0.137504	1	0	0.137504	1		1	1
Tb427tmp.211.1790	flagellar protein	Tb927.9.10370	TAX-1	1	1	1	1.1	1	1	1	1	1	1.1	0.137504	1	0	0.137504	1		1	1
Tb427.10.14570	hypothetical protein, conserved	Tb927.10.14570	kinesin motor domain containing protein, putative	1	1	1	1	1.1	1	1	1	1	1.1	0.137504	1	0	0.137504	1		1	1
Tb427.10.7120	hypothetical protein, conserved	Tb927.10.7120	hypothetical protein, conserved	1	1	1	1.1	1	1	1	1	1	1.1	0.137504	1	0	0.137504	1		1	1
Tb427.06.3260	hypothetical protein, conserved	Tb927.6.3260	hypothetical protein, conserved	1	1	1.1	1	1	1	1	1	1	1.1	0.137504	1	0	0.137504	1		1	1
Tb427.03.1060	hypothetical protein, conserved, interrupted			1	1	1	1.1	1.1	1	1	1	1	1.1	0.137504	1	0	0.137504	1		1	1
Tb427tmp.211.3540	glycerol kinase, glycosomal	Tb927.9.12550	glycerol kinase, glycosomal	1.07	1.01	1.14	1	1	1	1	1	1	1.14	0.13245	1	0	0.189034	1		1	1
Tb427.10.5690	procyclin-associated gene 2 (PAG2) protein, putative	Tb927.10.5690	procyclin-associated gene 2 (PAG2) protein, putative	1	1	1	1	1.09	1.1	1	1	1	1.095	0.130931	1	0	0.130931	1		1	1
Tb427tmp.30D13.180	hypothetical protein, conserved (pseudogene)			1	1	1	1.01	1	1.18	1	1	1	1.095	0.130931	1	0	0.130931	1		1	1
Tb427.02.300	DNA-directed RNA polymerase, degenerate			1	1	1	1	1	1.05	1.05	1	1.01	1.05	0.0703893	1.01	-0.056034	0.056034	1		1	1
Tb427.02.5890	hypothetical protein, conserved	Tb927.2.5890	hypothetical protein, conserved	1	1	1.08	1	1	1	1.01	1	1	1.08	0.111031	1	-0.0143553	0.111031	1		1	1
Tb427tmp.244.2620	NADH-ubiquinone oxidoreductase complex I subunit, putative	Tb927.9.15380	nadh-ubiquinone oxidoreductase 39 kda subunit	1	1	1.09	1	1	1	1	1	1	1.09	0.124328	1	0	0.124328	1		1	1
Tb427tmp.02.0351	hypothetical protein, conserved	Tb927.11.2760	hypothetical protein, conserved	1	1	1	1.09	1.09	1	1	1	1	1.09	0.124328	1	0	0.124328	1		1	1
Tb427tmp.01.1870	actin-like protein, putative	Tb927.11.10110	actin-like protein, putative	1	1	1	1.09	1.09	1	1	1	1	1.09	0.124328	1	0	0.124328	1		1	1
Tb427.02.4330	PFR5	Tb927.2.4330	paraflagellar rod protein 5, putative	1.01	1	1	1.09	1.09	1	1	1	1	1.09	0.117133	1	0	0.124328	1		1	1
Tb427tmp.160.3270	ATP-dependent DEAD box helicase, putative	Tb927.9.4680	Eukaryotic initiation factor 4A-1	1.01	1	1	1.09	1	1	1	1	1	1.09	0.117133	1	0	0.124328	1		1	1
Tb427tmp.46.0011	hypothetical protein, conserved	Tb927.11.1960	leucine-rich repeat protein (LRRP), putative	1	1.18	1	1.18	1.18	1	1	1	1	1.18	0.114459	1	0	0.238787	1		1	1
Tb427tmp.160.0110	unspecified product	Tb927.9.1050	variant surface glycoprotein (VSG), putative	1	1	1	1	1	1.01	1.07	1	1	1.01	0.0143553	1	-0.0976108	0.0143553	1		1	1
Tb427.04.610	hypothetical protein, conserved	Tb927.4.610	PX domain containing protein, putative	1	1	1	1	1	1.01	1.07	1	1	1.01	0.0143553	1	-0.0976108	0.0143553	1		1	1
Tb427tmp.160.3050	hypothetical protein, conserved	Tb927.9.4440	Mitochondrial editosome-associated protein KREPB9	1	1	1	1.08	1	1	1	1	1	1.08	0.111031	1	0	0.111031	1		1	1
Tb427.08.8200	hypothetical protein, conserved	Tb927.8.8200	Flagellar-associated protein 59, putative	1	1	1	1.08	1	1	1	1	1	1.08	0.111031	1	0	0.111031	1		1	1
Tb427tmp.160.3960	actin, putative	Tb927.9.5440	actin, putative	1	1	1	1	1.08	1	1	1	1	1.08	0.111031	1	0	0.111031	1		1	1
Tb427.10.3310	hypothetical protein, conserved	Tb927.10.3310	Component of motile flagella 76b	1	1.01	1	1.07	1.03	1	1.03	1	1	1.05	0.0631938	1	-0.0426443	0.0703893	1		1	1
Tb427.10.5430	hypothetical protein, conserved	Tb927.10.5430	Flagellar C1a complex subunit C1a-32, putative	1	1	1.01	1.12	1	1	1.01	1	1	1.065	0.0908534	1	-0.0143553	0.0908534	1		1	1
Tb427tmp.01.4720	hypothetical protein, conserved	Tb927.11.13170	hypothetical protein, conserved	1	1.01	1.08	1	1	1	1	1	1	1.08	0.103836	1	0	0.111031	1		1	1
Tb427.10.6350	trypanin	Tb927.10.6350	trypanin	1	1.07	1	1.15	1.07	1	1	1	1	1.11	0.100929	1	0	0.15056	1		1	1
Tb427.04.1680	hypothetical protein, conserved	Tb927.4.1680	ZFP family member, putative	1	1.07	1	1.15	1.07	1	1	1	1	1.11	0.100929	1	0	0.15056	1		1	1
Tb427tmp.02.4090	hypothetical protein, conserved	Tb927.11.6220	Palmitoyl acyltransferase 7	1	1	1	1	1	1.01	1.06	1	1	1.01	0.0143553	1	-0.0840643	0.0143553	1		1	1
Tb427tmp.160.2280	hypothetical protein, conserved	Tb927.9.3670	Endonuclease/Exonuclease/phosphatase family, putative	1	1	1	1	1	1.01	1.06	1	1	1.01	0.0143553	1	-0.0840643	0.0143553	1		1	1
Tb427tmp.211.1370	glyceraldehyde-3-phosphate dehydrogenase, putative	Tb927.9.9820	glyceraldehyde-3-phosphate dehydrogenase, putative	1	1	1	1.1	1.1	1.01	1	1	1	1.07	0.0976108	1	0	0.0976108	1		1	1
Tb427tmp.02.0150	recombinase rad51, putative	Tb927.11.2550	recombinase rad51, putative	1	1	1	1	1.07	1	1	1	1	1.07	0.0976108	1	0	0.0976108	1		1	1
Tb427.07.6860	expression site-associated gene 5 (ESAG5) protein, putative	Tb927.7.6860	expression site-associated gene 5 (ESAG5) protein, putative	1	1	1.07	1	1	1	1	1	1	1.07	0.0976108	1	0	0.0976108	1		1	1
Tb427.06.1680	zinc finger protein, putative	Tb927.6.1680	mitochondrial RNA binding protein 1	1	1	1	1	1	1.07	1	1	1	1.07	0.0976108	1	0	0.0976108	1		1	1
Tb427tmp.01.4230	protein kinase, putative	Tb927.11.12420	kinetoplastid kinetochore protein 19	1	1	1.07	1	1	1	1	1	1	1.07	0.0976108	1	0	0.0976108	1		1	1
Tb427.03.1670	hypothetical protein, conserved	Tb927.3.1670	hypothetical protein, conserved	1	1	1	1	1.07	1	1	1	1	1.07	0.0976108	1	0	0.0976108	1		1	1
Tb427.10.1050	serine carboxypeptidase III precursor, putative	Tb927.10.1050	serine peptidase, Clan SC, Family S10	1	1	1.07	1	1	1	1	1	1	1.07	0.0976108	1	0	0.0976108	1		1	1
Tb427.10.1260	aspartyl-tRNA synthetase, putative	Tb927.10.1260	aspartyl-tRNA synthetase, putative	1	1	1	1	1	1.07	1	1	1	1.07	0.0976108	1	0	0.0976108	1		1	1
Tb427.07.690	zinc finger protein, putative	Tb927.7.690	zinc finger protein, putative	1	1	1.07	1	1	1	1	1	1	1.07	0.0976108	1	0	0.0976108	1		1	1
Tb427.10.15230	hypothetical protein, conserved	Tb927.10.15230	hypothetical protein, conserved	1	1	1.13	1.01	1	1	1	1	1	1.07	0.0976108	1	0	0.0976108	1		1	1
Tb427.08.6920	hypothetical protein, conserved	Tb927.8.6920	hypothetical protein, conserved	1	1	1	1.13	1	1.01	1	1	1	1.07	0.0976108	1	0	0.0976108	1		1	1
Tb427tmp.02.0170	hypothetical protein, conserved	Tb927.11.2570	hypothetical protein, conserved	1	1.01	1	1	1.06	1	1.01	1	1	1.06	0.0768688	1	-0.0143553	0.0840643	1		1	1
Tb427.10.4160	hypothetical protein, conserved	Tb927.10.4160	predicted zinc finger protein	1	1	1	1.09	1.09	1.01	1	1	1	1.06333	0.0885939	1	0	0.0885939	1		1	1
Tb427.10.5230	ADP-ribosylation factor, putative	Tb927.10.5230	ADP-ribosylation factor-like protein 13, putative	1.13	1	1.13	1	1	1	1	1	1	1.13	0.0854693	1	0	0.176323	1		1	1
Tb427.06.3030	hypothetical protein, conserved	Tb927.6.3030	hypothetical protein, conserved	1	1	1	1	1	1.05	1.01	1	1	1.05	0.0703893	1	-0.0143553	0.0703893	1		1	1
Tb427.10.15370	DNA-directed RNA polymerase, alpha subunit, putative	Tb927.10.15370	DNA-directed RNA polymerases I and III subunit RPAC1, putative	1	1	1.01	1.11	1	1	1	1	1	1.06	0.0840643	1	0	0.0840643	1		1	1
Tb427.07.2490	hypothetical protein, conserved	Tb927.7.2490	kinetoplast ribosomal PPR-repeat containing protein 15	1	1	1	1	1	1.06	1	1	1	1.06	0.0840643	1	0	0.0840643	1		1	1
Tb427.03.1340	ZFP family member, putative	Tb927.3.1340	Nuclear cap-binding protein subunit 66	1	1	1.06	1	1	1	1	1	1	1.06	0.0840643	1	0	0.0840643	1		1	1
Tb427.10.2600	hypothetical protein, conserved	Tb927.10.2600	hypothetical protein, conserved	1	1	1	1.06	1.06	1	1	1	1	1.06	0.0840643	1	0	0.0840643	1		1	1
Tb427.08.1720	phosphatidylglycerophosphate synthase-like protein, putative	Tb927.8.1720	phosphatidylglycerolphosphate synthase, mitochondrial	1	1	1.06	1.06	1	1	1	1	1	1.06	0.0840643	1	0	0.0840643	1		1	1
Tb427.10.600	hypothetical protein, conserved	Tb927.10.600	Mitochondrial ribosomal protein L29	1	1	1	1	1.06	1	1	1	1	1.06	0.0840643	1	0	0.0840643	1		1	1
Tb427.04.4130	unspecified product	Tb927.4.4130	Flagellar-associated protein 59, putative	1	1.04	1	1	1.08	1	1	1	1	1.08	0.0824622	1	0	0.111031	1		1	1
Tb427tmp.01.1680	polyubiquitin, putative	Tb927.11.9920	polyubiquitin, putative	1	1	1	1	1.05	1.06	1	1	1	1.055	0.077243	1	0	0.077243	1		1	1
Tb427.07.4340	hypothetical protein, conserved	Tb927.7.4340	Protein of unknown function (DUF1253), putative	1	1	1	1	1.01	1	1.04	1	1	1.01	0.0143553	1	-0.0565835	0.0143553	1		1	1
Tb427.03.5290	hypothetical protein, conserved	Tb927.3.5290	hypothetical protein, conserved	1	1	1	1	1	1.01	1.04	1	1	1.01	0.0143553	1	-0.0565835	0.0143553	1		1	1
Tb427.08.3010	hypothetical protein, conserved	Tb927.8.3010	hook complex protein, conserved	1	1	1	1	1.05	1.05	1	1	1	1.05	0.0703893	1	0	0.0703893	1		1	1
Tb427tmp.01.3110	heat shock protein 70	Tb927.11.11290	heat shock protein 70, putative	1	1	1.05	1	1	1	1	1	1	1.05	0.0703893	1	0	0.0703893	1		1	1
Tb427.01.1690	RNA-editing complex protein	Tb927.1.1690	RNA-editing nuclease 1	1	1	1	1	1	1.05	1	1	1	1.05	0.0703893	1	0	0.0703893	1		1	1
Tb427.03.4190	endosomal integral membrane protein, putative	Tb927.3.4190	endosomal integral membrane protein, putative	1	1	1.05	1	1	1	1	1	1	1.05	0.0703893	1	0	0.0703893	1		1	1
Tb427tmp.01.6960	hypothetical protein, conserved	Tb927.11.15310	hypothetical protein, conserved	1	1	1	1.05	1	1	1	1	1	1.05	0.0703893	1	0	0.0703893	1		1	1
Tb427tmp.01.8100	enolase, putative	Tb927.11.16410	enolase, putative	1	1	1	1.07	1.07	1.01	1	1	1	1.05	0.0703893	1	0	0.0703893	1		1	1
Tb427.08.1780	protein kinase, putative	Tb927.8.1780	STE/STE7 protein kinase, putative	1	1	1.05	1	1	1	1	1	1	1.05	0.0703893	1	0	0.0703893	1		1	1
Tb427.07.5470	hypothetical protein, conserved	Tb927.7.5470	Present in the outer mitochondrial membrane proteome 36	1	1	1.05	1	1	1	1	1	1	1.05	0.0703893	1	0	0.0703893	1		1	1
Tb427.08.7980	vacuolar-type proton translocating pyrophosphatase 1	Tb927.8.7980	Pyrophosphate-energized vacuolar membrane proton pump 2, putative	1	1	1	1	1	1.05	1	1	1	1.05	0.0703893	1	0	0.0703893	1		1	1
Tb427.07.3920	hypothetical protein, conserved	Tb927.7.3920	hypothetical protein, conserved	1.01	1.11	1	1.11	1.11	1	1	1	1	1.11	0.0664954	1	0	0.15056	1		1	1
Tb427.07.1430	hypothetical protein, conserved	Tb927.7.1430	leucine-rich repeat protein (LRRP), putative	1	1	1	1.08	1.01	1	1	1	1	1.045	0.0635029	1	0	0.0635029	1		1	1
Tb427tmp.01.8560	hypothetical protein, conserved	Tb927.11.16800	hypothetical protein, conserved	1	1	1	1	1.04	1.05	1	1	1	1.045	0.0635029	1	0	0.0635029	1		1	1
Tb427.10.10220	procyclin-associated gene 2 (PAG2) protein	Tb927.10.10220	procyclin-associated gene 2 (PAG2) protein	1.09	1	1	1	1.09	1	1	1	1	1.09	0.0608252	1	0	0.124328	1		1	1
Tb427.10.16000	expression site-associated gene 4 (ESAG4) protein, putative	Tb927.10.16000	expression site-associated gene 4 (ESAG4) protein, putative	1	1	1	1	1	1.01	1.03	1	1	1.01	0.0143553	1	-0.0426443	0.0143553	1		1	1
Tb427.08.610	hypothetical protein, conserved	Tb927.8.610	hypothetical protein, conserved	1	1	1	1	1	1.04	1	1	1	1.04	0.0565835	1	0	0.0565835	1		1	1
Tb427tmp.01.1880	hypothetical protein, conserved	Tb927.11.10120	hypothetical protein, conserved	1	1	1	1	1.04	1	1	1	1	1.04	0.0565835	1	0	0.0565835	1		1	1
Tb427.03.5520	26S proteasome regulatory non-ATPase subunit	Tb927.3.5520	26S proteasome regulatory non-ATPase subunit	1	1	1	1.04	1.04	1	1	1	1	1.04	0.0565835	1	0	0.0565835	1		1	1
Tb427tmp.211.2260	protein kinase, putative	Tb927.9.10920	kinetoplastid kinetochore protein 3	1	1	1	1	1	1.04	1	1	1	1.04	0.0565835	1	0	0.0565835	1		1	1
Tb427.05.3270	hypothetical protein, conserved	Tb927.5.3270	Autophagy protein Apg6, putative	1	1	1.04	1	1	1	1	1	1	1.04	0.0565835	1	0	0.0565835	1		1	1
Tb427tmp.01.8690	hypothetical protein, conserved	Tb927.11.16920	VSG exclusion protein 1	1	1	1	1.04	1	1	1	1	1	1.04	0.0565835	1	0	0.0565835	1		1	1
Tb427tmp.01.2310	hypothetical protein, conserved	Tb927.11.10540	hypothetical protein, conserved	1	1	1	1.04	1	1	1	1	1	1.04	0.0565835	1	0	0.0565835	1		1	1
Tb427tmp.02.0980	hypothetical protein, conserved	Tb927.11.3490	hypothetical protein, conserved	1	1	1.04	1	1	1	1	1	1	1.04	0.0565835	1	0	0.0565835	1		1	1
Tb427tmp.02.3070	signal recognition particle 54 kDa	Tb927.11.5400	signal recognition particle 54 kDa	1	1	1.07	1.01	1	1	1	1	1	1.04	0.0565835	1	0	0.0565835	1		1	1
Tb427.08.4660	hypothetical protein, conserved	Tb927.8.4660	hypothetical protein, conserved	1	1	1	1	1	1.04	1	1	1	1.04	0.0565835	1	0	0.0565835	1		1	1
Tb427.06.1950	hypothetical protein, conserved	Tb927.6.1950	N-acetyltransferase B complex (NatB) non catalytic subunit, putative	1	1	1	1	1	1.04	1	1	1	1.04	0.0565835	1	0	0.0565835	1		1	1
Tb427tmp.160.0340	Myosin-like protein	Tb927.9.1340	Myosin-like protein 2	1	1	1	1	1.04	1	1	1	1	1.04	0.0565835	1	0	0.0565835	1		1	1
Tb427.08.6880	translation initiation factor IF-2, putative	Tb927.8.6880	translation initiation factor IF-2, putative	1	1	1	1.04	1	1	1	1	1	1.04	0.0565835	1	0	0.0565835	1		1	1
Tb427.01.1100	hypothetical protein, conserved	Tb927.1.1100	Basal body protein	1	1	1	1	1.04	1	1	1	1	1.04	0.0565835	1	0	0.0565835	1		1	1
Tb427.10.2380	hypothetical protein, conserved	Tb927.10.2380	Tetratricopeptide repeat, putative	1	1.04	1	1.04	1.08	1	1	1	1	1.06	0.0554951	1	0	0.0840643	1		1	1
Tb427.10.13240	hypothetical protein, conserved	Tb927.10.13240	hypothetical protein, conserved	1	1	1.06	1.01	1	1	1	1	1	1.035	0.0496308	1	0	0.0496308	1		1	1
Tb427.08.4940	hypothetical protein, conserved	Tb927.8.4940	hypothetical protein, conserved	1	1	1	1	1.06	1.01	1	1	1	1.035	0.0496308	1	0	0.0496308	1		1	1
Tb427.08.4460	hypothetical protein, conserved	Tb927.8.4460	Domain of Unknown Function (DUF1042), putative	1	1	1	1	1.03	1.04	1	1	1	1.035	0.0496308	1	0	0.0496308	1		1	1
Tb427.10.70	retrotransposon hot spot (RHS), putative, (fragment)	Tb927.10.70	retrotransposon hot spot (RHS), putative, (fragment)	1	1.07	1	1.07	1.07	1	1	1	1	1.07	0.04798	1	0	0.0976108	1		1	1
Tb427tmp.160.2290	hypothetical protein, conserved	Tb927.9.3680	hypothetical protein, conserved	1	1	1	1	1.03	1	1	1	1	1.03	0.0426443	1	0	0.0426443	1		1	1
Tb427.04.4760	hypothetical protein, conserved	Tb927.4.4760	Cullin 6, putative	1	1	1	1	1.03	1	1	1	1	1.03	0.0426443	1	0	0.0426443	1		1	1
Tb427tmp.01.3930	RNA helicase, putative	Tb927.11.12110	RNA helicase, putative	1	1	1	1	1.03	1.03	1	1	1	1.03	0.0426443	1	0	0.0426443	1		1	1
Tb427.05.4300	prolyl oligopeptidase, putative	Tb927.5.4300	prolyl oligopeptidase, putative	1	1	1.03	1	1	1	1	1	1	1.03	0.0426443	1	0	0.0426443	1		1	1
Tb427.02.6130	ABC transporter, putative	Tb927.2.6130	ABC transporter, putative	1	1	1	1.03	1.03	1	1	1	1	1.03	0.0426443	1	0	0.0426443	1		1	1
Tb427.03.1310	hypothetical protein, conserved	Tb927.3.1310	hypothetical protein, conserved	1	1	1.03	1	1	1	1	1	1	1.03	0.0426443	1	0	0.0426443	1		1	1
Tb427.04.2510	multidrug resistance-associated protein, putative	Tb927.4.2510	multidrug resistance-associated protein, putative	1	1	1	1	1	1.03	1	1	1	1.03	0.0426443	1	0	0.0426443	1		1	1
Tb427.06.4390	kinesin, putative	Tb927.6.4390	kinesin, putative	1	1	1	1	1.03	1	1	1	1	1.03	0.0426443	1	0	0.0426443	1		1	1
Tb427.02.4200	protein kinase, putative	Tb927.2.4200	CMGC/CLK family protein kinase, putative	1	1	1.03	1	1	1	1	1	1	1.03	0.0426443	1	0	0.0426443	1		1	1
Tb427.04.2060	hypothetical protein, conserved	Tb927.4.2060	Flagellum attachment zone protein 8	1	1.01	1	1.06	1	1.01	1	1	1	1.035	0.0424353	1	0	0.0496308	1		1	1
Tb427.08.8330	calpain, putative	Tb927.8.8330	calpain, putative	1.04	1	1	1	1.04	1	1.01	1	1	1.04	0.0280144	1	-0.0143553	0.0565835	1		1	1
Tb427.06.2090	hypothetical protein, conserved	Tb927.6.2090	pdz domain containing protein, putative	1.1	1	1.1	1	1	1.06	1.05	1.05	1.05	1.08	0.040642	1.05	0	0.040642	1		1	1
Tb427.10.6330	hypothetical protein, conserved	Tb927.10.6330	kinetoplastid kinetochore protein 1	1.01	1	1	1	1	1.02	1.01	1	1	1.02	0.0213737	1	-0.0143553	0.0285692	1		1	1
Tb427tmp.01.8610	hypothetical protein, conserved	Tb927.11.16850	Golgi transport complex subunit 5, putative	1	1	1	1.01	1	1.04	1	1	1	1.025	0.0356239	1	0	0.0356239	1		1	1
Tb427tmp.211.4360	hypothetical protein, conserved	Tb927.9.13520	Importin 1	1	1	1	1.01	1	1.04	1	1	1	1.025	0.0356239	1	0	0.0356239	1		1	1
Tb427tmp.01.4350	hypothetical protein, conserved	Tb927.11.12510	hypothetical protein, conserved	1	1	1.04	1	1	1.01	1	1	1	1.025	0.0356239	1	0	0.0356239	1		1	1
Tb427.07.3660	hypothetical protein, conserved	Tb927.7.3660	hypothetical protein, conserved	1.05	1	1	1	1.05	1	1	1	1	1.05	0.0347654	1	0	0.0703893	1		1	1
Tb427.07.2790	hypothetical protein, conserved	Tb927.7.2790	Component of motile flagella 10	1.05	1	1	1	1.05	1	1	1	1	1.05	0.0347654	1	0	0.0703893	1		1	1
Tb427.08.1690	serine/threonine-protein kinase, putative	Tb927.8.1690	Serine/threonine-protein kinase NEK14, putative	1	1.05	1	1.05	1	1	1	1	1	1.05	0.0347654	1	0	0.0703893	1		1	1
Tb427.08.540	hypothetical protein, conserved	Tb927.8.540	N-terminal region of Chorein, a TM vesicle-mediated sorter, putative	1	1	1	1	1	1.02	1	1	1	1.02	0.0285692	1	0	0.0285692	1		1	1
Tb427.06.920	helicase, putative	Tb927.6.920	helicase, putative	1	1	1	1	1.02	1	1	1	1	1.02	0.0285692	1	0	0.0285692	1		1	1
Tb427.05.1450	receptor-type adenylate cyclase GRESAG 4, putative	Tb927.5.1450	receptor-type adenylate cyclase GRESAG 4, putative	1	1	1	1	1.01	1.03	1	1	1	1.02	0.0285692	1	0	0.0285692	1		1	1
Tb427.06.3310	calpain-like cysteine peptidase, putative	Tb927.6.3310	cysteine peptidase, Clan CA, family C2, putative	1	1	1.03	1.01	1	1	1	1	1	1.02	0.0285692	1	0	0.0285692	1		1	1
Tb427.04.3740	flagellar attachment zone protein	Tb927.4.3740	flagellar attachment zone protein 1	1	1	1	1	1	1.02	1	1	1	1.02	0.0285692	1	0	0.0285692	1		1	1
Tb427.03.5440	SNF2 DNA repair protein, putative	Tb927.3.5440	SNF2 DNA repair protein, putative	1	1	1	1.02	1	1	1	1	1	1.02	0.0285692	1	0	0.0285692	1		1	1
Tb427tmp.01.2810	hypothetical protein, conserved	Tb927.11.11020	hypothetical protein, conserved	1	1	1	1.02	1	1	1	1	1	1.02	0.0285692	1	0	0.0285692	1		1	1
Tb427.07.3990	mitochondrial DNA polymerase I protein C	Tb927.7.3990	mitochondrial DNA polymerase I protein C	1	1	1.02	1	1	1	1	1	1	1.02	0.0285692	1	0	0.0285692	1		1	1
Tb427.08.5200	hypothetical protein, conserved	Tb927.8.5200	Mitochondrial SSU ribosomal protein, putative	1	1	1	1	1.02	1	1	1	1	1.02	0.0285692	1	0	0.0285692	1		1	1
Tb427.10.9040	hypothetical protein, conserved	Tb927.10.9040	hypothetical protein, conserved	1	1	1	1.02	1	1	1	1	1	1.02	0.0285692	1	0	0.0285692	1		1	1
Tb427.05.1890	hypothetical protein, conserved	Tb927.5.1890	hypothetical protein, conserved	1.01	1	1.03	1	1	1.01	1	1	1	1.02	0.0213737	1	0	0.0285692	1		1	1
Tb427.03.3870	lipase domain protein, putative			1.03	1	1	1	1	1.03	1	1	1	1.03	0.0211646	1	0	0.0426443	1		1	1
Tb427.03.1900	hypothetical protein, conserved	Tb927.3.1900	conserved protein, unknown function	1.01	1.04	1	1	1.04	1	1	1	1	1.04	0.0209596	1	0	0.0565835	1		1	1
Tb427.10.2130	hypothetical protein, conserved	Tb927.10.2130	Vps51/Vps67, putative	1.01	1.04	1	1.04	1	1.04	1	1	1	1.04	0.0209596	1	0	0.0565835	1		1	1
Tb427tmp.160.4870	hypothetical protein, conserved	Tb927.9.6670	hypothetical protein, conserved	1	1	1	1.01	1	1	1	1	1	1.01	0.0143553	1	0	0.0143553	1		1	1
Tb427.05.3330	hypothetical protein, conserved	Tb927.5.3330	hypothetical protein, conserved	1	1	1	1.01	1.01	1	1	1	1	1.01	0.0143553	1	0	0.0143553	1		1	1
Tb427tmp.47.0035	antigen, putative	Tb927.11.1090	calpain-like protein, putative	1	1	1	1	1.01	1.01	1	1	1	1.01	0.0143553	1	0	0.0143553	1		1	1
Tb427.03.2600	ATP-dependent DEAD/H RNA helicase, putative	Tb927.3.2600	ATP-dependent DEAD/H RNA helicase, putative	1.03	1	1.02	1.02	1.02	1	1	1	1	1.02	0.00708942	1	0	0.0285692	1		1	1
Tb427tmp.02.1000	hypothetical protein, conserved	Tb927.11.3510	hypothetical protein, conserved	1.04	1.04	1.04	1.04	1.04	1.05	1.04	1.04	1	1.0425	0.00346386	1.04	0	0.00346386	1		1	1
Tb427tmp.02.0490	KREPB4	Tb927.11.2990	KREPB4	1.08	1.08	1.08	1.08	1.08	1.09	1.08	1.08	1.08	1.0825	0.00333571	1.08	0	0.00333571	1		1	1
Tb427.10.10460	histone H2B, putative	Tb927.10.10460	histone H2B, putative	7.68	1	13.75	1	1	9.94	13.75	13.75	18.4	11.845	1.44851	16.075	0.225387	-0.440541	1	1	1
Tb427tmp.02.2620	ATP-dependent DEAD/H RNA helicase, putative	Tb927.11.4980	ATP-dependent DEAD/H RNA helicase, putative	1	1	1.06	1	1	1	1.06	1.12	1.06	1.06	0.0840643	1.09	0.0402639	-0.0402639	1	1	1
Tb427.07.920	dynein heavy chain, putative	Tb927.7.920	Inner arm dynein 5-1	1	1	1.01	1	1	1	1	1	1.01	1.01	0.0143553	1.01	0.0143553	0	1	1	1
Tb427.10.10750	metallo- peptidase, Clan MC, Family M14	Tb927.10.10750	metallo-peptidase, Clan MC, Family M14, putative	1	1	1.02	1	1	1	1	1	1.02	1.02	0.0285692	1.02	0.0285692	0	1	1	1
Tb427tmp.160.5120	hypothetical protein, conserved	Tb927.9.7030	hypothetical protein, conserved	1	1	1.02	1	1	1	1	1.02	1	1.02	0.0285692	1.02	0.0285692	0	1	1	1
Tb427.03.2240	hypothetical protein, conserved	Tb927.3.2240	BRO1-like domain containing protein, putative	1	1	1.09	1	1	1	1	1	1.09	1.09	0.124328	1.09	0.124328	0	1	1	1
Tb427.10.9800	60S ribosomal protein L22	Tb927.10.9800	60S ribosomal protein L22	1	1	1.27	1	1	1	1	1	1.27	1.27	0.344828	1.27	0.344828	0	1	1	1
Tb427.02.4160	hypothetical protein, conserved	Tb927.2.4160	hypothetical protein, conserved	1	1	1.04	1	1	1	1	1.04	1	1.04	0.0565835	1.04	0.0565835	0	1	1	1
Tb427.01.3180	40S ribosomal protein S11, putative	Tb927.1.3180	40S ribosomal protein S11, putative	1	1	1.2	1	1	1	1	1	1.2	1.2	0.263034	1.2	0.263034	0	1	1	1
Tb427.02.2260	phosphatidylinositol kinase domain protein, putative	Tb927.2.2260	phosphatidylinositol kinase related protein, putative	1	1	1.01	1	1.01	1	1	1.01	1.01	1.01	0.0143553	1.01	0.0143553	0	1	1	1
Tb427tmp.160.1740	hypothetical protein, conserved	Tb927.9.3080	hypothetical protein, conserved	1	1	1.08	1	1	1	1	1.08	1	1.08	0.111031	1.08	0.111031	0	1	1	1
Tb427.04.1350	glyoxalase II	Tb927.4.1350	glyoxalase II	1	1	1.11	1	1	1	1	1.11	1.11	1.11	0.15056	1.11	0.15056	0	1	1	1
Tb427.10.4170	hypothetical protein, conserved	Tb927.10.4170	hypothetical protein, conserved	1	1	1	1.01	1	1	1	1	1.01	1.01	0.0143553	1.01	0.0143553	0	1	1	1
Tb427.10.15660	hypothetical protein, conserved	Tb927.10.15660	hypothetical protein, conserved	1	1	1.04	1	1	1	1	1.04	1.04	1.04	0.0565835	1.04	0.0565835	0	1	1	1
Tb427.07.3160	dynein heavy chain, cytosolic, putative	Tb927.7.3160	Cytoplasmic dynein 1 heavy chain (DYNC1H1), putative	1	1	1	1	1	1.01	1	1.01	1	1.01	0.0143553	1.01	0.0143553	0	1	1	1
Tb427.02.480	retrotransposon hot spot protein 2 (RHS2), degenerate			1	1	1.08	1	1	1	1	1.04	1.13	1.08	0.111031	1.085	0.117695	-0.00666373	1	1	1
Tb427tmp.02.2670	hypothetical protein, conserved	Tb927.11.5020	hypothetical protein, conserved	1	1	1	1	1.01	1	1	1.02	1.01	1.01	0.0143553	1.015	0.0214797	-0.00712443	1	1	1
Tb427.10.14420	protein kinase, putative	Tb927.10.14420	Serine/threonine-protein kinase NEK16, putative	1	1	1.01	1	1	1.01	1	1.01	1.02	1.01	0.0143553	1.015	0.0214797	-0.00712443	1	1	1
Tb427tmp.02.0760	dynein heavy chain, putative	Tb927.11.11220	dynein heavy chain, putative	1.01	1	1.01	1	1	1	1	1	1.01	1.01	0.00715979	1.01	0.0143553	0	1	1	1
Tb427.10.15000	hypothetical protein, conserved	Tb927.10.15000	hypothetical protein, conserved	1.01	1	1.08	1	1	1	1	1.08	1	1.08	0.103836	1.08	0.111031	0	1	1	1
Tb427.04.2070	antigenic protein, putative	Tb927.4.2070	antigenic protein, putative	1.01	1	1.01	1	1.01	1	1	1.01	1	1.01	0.00715979	1.01	0.0143553	0	1	1	1
Tb427.10.1700	hypothetical protein, conserved	Tb927.10.1700	hypothetical protein, conserved	1.01	1	1.07	1	1	1	1	1	1.07	1.07	0.0904153	1.07	0.0976108	0	1	1	1
Tb427.10.7330	40S ribosomal protein S24E, putative	Tb927.10.7330	40S ribosomal protein S24E, putative	1	1.01	1.6	1	1	2.2	1	1.26	2.55	1.9	0.918804	1.905	0.929791	-0.00379158	1	1	1
Tb427tmp.01.7960	60S ribosomal protein L2, putative	Tb927.11.16280	60S ribosomal protein L8, putative	1	1	1.68	1.14	1.68	2.4	1	1.3	2.18	1.725	0.786596	1.74	0.799087	-0.0124909	1	1	1
Tb427tmp.02.0110	hypothetical protein, conserved	Tb927.11.2510	NUC173 domain containing protein, putative	1	1	1	1.01	1	1.03	1	1	1.03	1.02	0.0285692	1.03	0.0426443	-0.0140752	1	1	1
Tb427tmp.01.0890	hypothetical protein, conserved	Tb927.11.9150	Mitochondrial processome subunit 1	1	1	1	1	1.01	1	1	1	1.02	1.01	0.0143553	1.02	0.0285692	-0.0142139	1	1	1
Tb427.03.3130	hypothetical protein, conserved	Tb927.3.3130	Present in the outer mitochondrial membrane proteome 24	1.02	1	1.02	1	1	1	1	1.02	1.02	1.02	0.0142139	1.02	0.0285692	0	1	1	1
Tb427.08.3870	hypothetical protein, conserved	Tb927.8.3870	Nucleolar protein 127	1.03	1	1.03	1	1	1	1.03	1	1.06	1.03	0.0211646	1.06	0.0414199	-0.0414199	1	1	1
Tb427.08.2860	hypothetical protein, conserved	Tb927.8.2860	hypothetical protein, conserved	1	1	1.04	1	1	1.01	1	1.04	1.04	1.025	0.0356239	1.04	0.0565835	-0.0209596	1	1	1
Tb427.04.870	dynein heavy chain, putative	Tb927.4.870	dynein heavy chain, putative	1.01	1	1.01	1.01	1	1	1	1.03	1.01	1.01	0.00715979	1.02	0.0285692	-0.0142139	1	1	1
Tb427.10.10340	structural maintenance of chromosome 2, putative	Tb927.10.10340	structural maintenance of chromosome 2, putative	1	1	1.03	1	1	1	1	1.09	1.01	1.03	0.0426443	1.05	0.0703893	-0.027745	1	1	1
13J3.16	expression site-associated gene 4 (ESAG4, pseudogene), putative			1	1	1.01	1	1	1	1	1.01	1.05	1.01	0.0143553	1.03	0.0426443	-0.028289	1	1	1
Tb427tmp.160.2650	hypothetical protein, conserved	Tb927.9.4080	Stumpy formation signalling pathway protein, putative	1	1	1	1	1	1.01	1	1	1.03	1.01	0.0143553	1.03	0.0426443	-0.028289	1	1	1
Tb427.07.4220	hypothetical protein, conserved	Tb927.7.4220	WD domain, G-beta repeat/Dip2/Utp12 Family, putative	1	1	1	1	1.01	1.01	1	1.03	1	1.01	0.0143553	1.03	0.0426443	-0.028289	1	1	1
Tb427.08.6180	60S ribosomal protein L26, putative	Tb927.8.6180	60S ribosomal protein L26, putative	1	1	1.25	1	1	5.71	1	1.25	5.88	3.48	1.79909	3.565	1.8339	-0.0348148	1	1	1
Tb427.07.3530	hypothetical protein, conserved	Tb927.7.3530	Vacuolar protein 14 C-terminal Fig4p binding, putative	1.05	1	1.05	1	1	1	1	1.05	1.05	1.05	0.0347654	1.05	0.0703893	0	1	1	1
Tb427.06.2050	ribosome biogenesis regulatory protein (RRS1), putative	Tb927.6.2050	Ribosome biogenesis regulatory protein RRS1	1	1	1.16	1	1	2.74	1	1.16	2.85	1.95	0.963474	2.005	1.0036	-0.0401281	1	1	1
Tb427tmp.02.2560	hypothetical protein, conserved	Tb927.11.4950	hypothetical protein, conserved	1	1	1.01	1	1.01	1	1	1	1.04	1.01	0.0143553	1.04	0.0565835	-0.0422282	1	1	1
Tb427.10.12340	hypothetical protein, conserved	Tb927.10.12340	hypothetical protein, conserved	1	1	1.01	1	1	1	1	1.04	1	1.01	0.0143553	1.04	0.0565835	-0.0422282	1	1	1
Tb427.08.5400	hypothetical protein, conserved	Tb927.8.5400	hypothetical protein, conserved	1.01	1	1.01	1	1	1	1	1.04	1	1.01	0.00715979	1.04	0.0565835	-0.0422282	1	1	1
Tb427.07.550	hypothetical protein, conserved	Tb927.7.550	WD domain, G-beta repeat, putative	1	1.07	1	1	1.07	1	1	1.07	1	1.07	0.04798	1.07	0.0976108	0	1	1	1
Tb427tmp.211.4540	RNA-binding protein, putative	Tb927.9.13990	RNA-binding protein, putative	1	1	1	1.01	1	1.13	1	1	1.11	1.07	0.0976108	1.11	0.15056	-0.0529489	1	1	1
Tb427.02.5980	ATP-dependent Clp protease subunit, heat shock protein 100 (HSP100), putative	Tb927.2.5980	chaperone protein ClpB1, putative	1	1	1	1	1.04	1	1	1.08	1	1.04	0.0565835	1.08	0.111031	-0.0544478	1	1	1
Tb427.05.2060	cell division control protein, putative	Tb927.5.2060	Cell division cycle 5-like protein	1	1	1.01	1	1	1	1	1.05	1	1.01	0.0143553	1.05	0.0703893	-0.056034	1	1	1
Tb427.01.4520	hypothetical protein, conserved	Tb927.1.4520	Zinc finger, C3HC4 type (RING finger), putative	1	1	1	1.01	1	1	1	1	1.05	1.01	0.0143553	1.05	0.0703893	-0.056034	1	1	1
Tb427tmp.01.3020	40S ribosomal protein L14, putative	Tb927.11.11230	60S ribosomal protein L14, putative	1	1	4.68	1	1	1.78	1.19	3.32	4.68	3.23	1.69153	4	1.74904	-0.308466	1	1	1
Tb427.10.2910	splicing factor PTSR1 interacting protein	Tb927.10.2910	splicing factor PTSR1 interacting protein	1.09	1	1.09	1	1	1	1	1.09	1	1.09	0.0608252	1.09	0.124328	0	1	1	1
Tb427tmp.211.0930	Polyadenylate-binding protein 1 (Poly(A)-binding protein 1) (PABP 1)	Tb927.9.10770	polyadenylate-binding protein 2	1	1	1	1	1	1.01	1	1	1.06	1.01	0.0143553	1.06	0.0840643	-0.069709	1	1	1
Tb427.04.1950	NADPH--cytochrome p450 reductase, putative	Tb927.4.1950	NADPH-dependent diflavin oxidoreductase 1	1.06	1	1.06	1.01	1	1	1	1.06	1	1.035	0.00698643	1.06	0.0840643	-0.0344335	1	1	1
Tb427tmp.01.1640	hypothetical protein, conserved	Tb927.11.9880	Protein of unknown function (DUF2009), putative	1	1	1	1	1.01	1	1	1.07	1	1.01	0.0143553	1.07	0.0976108	-0.0832555	1	1	1
Tb427.03.5620	hypothetical protein, conserved	Tb927.3.5620	Facilitates chromatin transcription complex subunit spt16	1	1	1	1	1	1.01	1	1	1.07	1.01	0.0143553	1.07	0.0976108	-0.0832555	1	1	1
Tb427.10.6830	hypothetical protein, conserved	Tb927.10.6830	bardet-biedl syndrome 4 protein	1	1	1.01	1	1	1	1	1	1.07	1.01	0.0143553	1.07	0.0976108	-0.0832555	1	1	1
Tb427.05.2730	hypothetical protein, conserved	Tb927.5.2730	hypothetical protein, conserved	1	1.12	1.12	1	1.12	1	1	1.12	1.12	1.12	0.0794345	1.12	0.163499	0	1	1	1
Tb427.06.5040	ribosomal protein L15, putative	Tb927.6.5040	ribosomal protein L15, putative	1	1	1	1	1.16	1.67	1	1.16	1.84	1.415	0.500802	1.5	0.584963	-0.0841604	1	1	1
Tb427tmp.01.3960	flagellar protein essential for flagellar pocket biogenesis	Tb927.11.12150	flagellar pocket cytoskeletal protein bilbo1	1	1.01	1	1	1.06	1	1	1.12	1	1.06	0.0768688	1.12	0.163499	-0.0794345	1	1	1
Tb427.10.12430	hypothetical protein, conserved	Tb927.10.12430	Noc2p family, putative	1	1.01	1.05	1	1	1	1	1.05	1.17	1.05	0.0631938	1.11	0.15056	-0.0801703	1	1	1
Tb427.03.4980	hypothetical protein, conserved, frameshift			1	1	1	1.12	1.12	1	1	1.19	1	1.12	0.163499	1.19	0.250962	-0.0874628	1	1	1
Tb427.05.1230	hypothetical protein, conserved	Tb927.5.1230	hypothetical protein, conserved	1	1.07	1	1.21	1.29	1	1	1.29	1	1.25	0.272297	1.29	0.367371	-0.045443	1	1	1
Tb427.08.6520	hypothetical protein, conserved	Tb927.8.6520	hypothetical protein, conserved	1	1	1	1.01	1	1	1	1.08	1	1.01	0.0143553	1.08	0.111031	-0.096676	1	1	1
Tb427tmp.01.0510	hypothetical protein, conserved	Tb927.11.8030	hypothetical protein, conserved	1	1	1	1	1	1.01	1	1.08	1	1.01	0.0143553	1.08	0.111031	-0.096676	1	1	1
Tb427tmp.160.3820	nucleolar RNA binding protein, putative	Tb927.9.5320	nucleolar RNA binding protein, putative	1.07	1	1.07	1	1	1	1.07	1.07	1.31	1.07	0.04798	1.19	0.153351	-0.153351	1	1	1
Tb427.05.1600	hypothetical protein, conserved	Tb927.5.1600	hypothetical protein, conserved	1	1	1.06	1	1	1.01	1	1	1.12	1.035	0.0496308	1.12	0.163499	-0.113868	1	1	1
Tb427.06.4440	hypothetical protein, conserved	Tb927.6.4440	RNA-binding protein 42 (RNA-binding motif protein 42)	1	1	1	1	1.01	1.01	1	1	1.1	1.01	0.0143553	1.1	0.137504	-0.123148	1	1	1
Tb427tmp.01.4840	hypothetical protein, conserved	Tb927.11.13260	hypothetical protein, conserved	1	1	1.01	1	1	1	1	1	1.1	1.01	0.0143553	1.1	0.137504	-0.123148	1	1	1
Tb427.03.2960	IAG-nucleoside hydrolase	Tb927.3.2960	inosine-adenosine-guanosine-nucleosidehydrolase	1	1	1	1	1.01	1	1	1	1.11	1.01	0.0143553	1.11	0.15056	-0.136204	1	1	1
Tb427.10.12240	short-chain dehydrogenase, putative	Tb927.10.12240	3-ketoacyl-CoA reductase, putative	1	1	1	1	1	1.01	1	1	1.11	1.01	0.0143553	1.11	0.15056	-0.136204	1	1	1
Tb427tmp.01.5570	RNA-binding protein	Tb927.11.14000	nuclear RNA binding domain 1	1.01	1.14	1.14	1.3	1.3	3.71	1	1	1.91	1.8625	0.792904	1.91	0.933573	-0.0363322	1	1	1
Tb427.02.6220	adenosine transporter 2, putative	Tb927.2.6220	adenosine transporter 2, putative	1	1	1	1.01	1	1	1	1.12	1	1.01	0.0143553	1.12	0.163499	-0.149143	1	1	1
Tb427.10.3840	60S ribosomal protein L18a, putative	Tb927.10.3840	60S ribosomal protein L18a, putative	2.02	1	1	1	1	3.27	2.41	1	5.81	3.27	1.11474	5.81	1.26951	-0.829248	1	1	1
Tb427tmp.01.4020	hypothetical protein, conserved	Tb927.11.12190	FHA domain containing protein, putative	1	1	1.01	1	1	1	1	1.13	1	1.01	0.0143553	1.13	0.176323	-0.161967	1	1	1
Tb427.07.5000	60S ribosomal protein L19, putative	Tb927.7.5000	60S ribosomal protein L19, putative	1	1	1.66	1	1	1.33	1	1.46	1.89	1.495	0.580145	1.675	0.744161	-0.164016	1	1	1
Tb427.10.6320	hypothetical protein, conserved	Tb927.10.6320	CBF/Mak21 family, putative	1	1	1.06	1	1.01	1	1	1.18	1	1.035	0.0496308	1.18	0.238787	-0.189156	1	1	1
Tb427.06.1470	hypothetical protein, conserved	Tb927.6.1470	hypothetical protein, conserved	1.01	1	1.15	1	1	1.85	1	1.73	1	1.5	0.577767	1.73	0.790772	-0.20581	1	1	1
Tb427.08.1270	hypothetical protein, conserved	Tb927.8.1270	Nucleolar protein 54	1	1	1.06	1.01	1	1	1	1.27	1.13	1.035	0.0496308	1.2	0.263034	-0.213404	1	1	1
Tb427.10.9780	ATP-dependent DEAD/H RNA helicase, putative	Tb927.10.9780	ATP-dependent DEAD/H RNA helicase, putative	1	1	1.01	1	1	1	1	1.04	1.31	1.01	0.0143553	1.175	0.232661	-0.218305	1	1	1
Tb427.08.4450	RNA-binding protein, putative	Tb927.8.4450	RNA-binding protein, putative	1	1	1.08	1	1	1	1	1.17	1.37	1.08	0.111031	1.27	0.344828	-0.233797	1	1	1
Tb427.04.3840	nucleolar protein, putative	Tb927.4.3840	nucleolar protein, putative	1	1	1.07	1	1	1	1	1.07	1.47	1.07	0.0976108	1.27	0.344828	-0.247218	1	1	1
Tb427.03.4290	PFR1	Tb927.3.4290	Paraflagellar rod protein 1-1	1.73	1	1.55	1.12	1.47	1	1.31	2.03	1.12	1.38	0.0157673	1.575	0.265785	-0.190684	1	1	1
Tb427.10.2060	hypothetical protein, conserved	Tb927.10.2060	hypothetical protein, conserved	1	1	1.04	1	1	1	1	1.11	1.41	1.04	0.0565835	1.26	0.333424	-0.27684	1	1	1
Tb427tmp.211.0110	60S ribosomal protein L10, putative	Tb927.9.8070	QM-like protein	1.16	1	1.56	1.35	1.16	1.4	1	1.56	1	1.3675	0.34051	1.56	0.641546	-0.190005	1	1	1
Tb427.08.3530	glycerol-3-phosphate dehydrogenase [NAD+], glycosomal	Tb927.8.3530	glycerol-3-phosphate dehydrogenase [NAD+], glycosomal	1.1	1.1	1.22	1.22	1.22	1.12	1.1	1.48	1.48	1.195	0.119507	1.48	0.428094	-0.308587	1	1	1
Tb427.08.1330	60S ribosomal protein L7a, putative	Tb927.8.1330	60S ribosomal protein L7a, putative	1	1.27	3.33	1.27	1.43	5.04	1	2.32	3.76	2.7675	1.28589	3.04	1.60407	-0.135488	1	1	1
Tb427.05.4410	hypothetical protein, conserved	Tb927.5.4410	hypothetical protein, conserved	1	1.01	1	1	1	1.01	1	1.17	1.37	1.01	0.00715979	1.27	0.344828	-0.330473	1	1	1
Tb427.10.13730	60S ribosomal protein L7, putative	Tb927.10.13730	60S ribosomal protein L7, putative	1	1	1	1	1	2.63	1	2.13	4.52	2.63	1.39506	3.325	1.73335	-0.338292	1	1	1
Tb427.04.2180	60S ribosomal protein L35a, putative	Tb927.4.2180	60S ribosomal protein L35a, putative	1.91	1	6.98	1.24	1.24	2.64	1.91	5.63	4.53	3.025	1.05592	5.08	1.41126	-0.747893	1	1	1
Tb427.08.730	nucleolar RNA-binding protein, putative	Tb927.8.730	nucleolar RNA-binding protein, putative	1	1	1	1	1	1.01	1	1	1.3	1.01	0.0143553	1.3	0.378512	-0.364156	1	1	1
Tb427.08.6150	40S ribosomal protein S8, putative	Tb927.8.6150	40S ribosomal protein S8, putative	1	1	1.81	1.35	1.81	3.21	1	2.83	2.44	2.045	1.0321	2.635	1.3978	-0.365702	1	1	1
Tb427.02.6090	60S ribosomal protein L44	Tb927.2.6090	60S ribosomal protein L44	1	1	1	1	1	1.38	1	1	1.78	1.38	0.464668	1.78	0.831877	-0.367209	1	1	1
Tb427.07.5170	60S ribosomal protein L23a	Tb927.7.5170	60S ribosomal protein L25	1.23	1	1.84	1	1	1.58	1	1.23	2.76	1.71	0.616953	1.995	0.996389	-0.222392	1	1	1
Tb427tmp.160.5620	hypothetical protein, conserved	Tb927.9.7670	hypothetical protein, conserved	1	1	1.52	1	1	1.37	1	1.75	2.01	1.445	0.531069	1.88	0.910733	-0.379663	1	1	1
Tb427.10.15180	nucleosome assembly protein, putative	Tb927.10.15180	nucleosome assembly protein, putative	1	1	1.2	1.01	1	1	1	1	1.44	1.105	0.144046	1.44	0.526069	-0.382022	1	1	1
Tb427.07.3380	hypothetical protein, conserved	Tb927.7.3380	Ribosomal L28e protein family/Mak16 protein C-terminal region, putative	1	1	1.12	1	1	1.13	1	1.4	1.57	1.125	0.169925	1.485	0.570463	-0.400538	1	1	1
Tb427.10.12680	60S ribosomal protein L34, putative	Tb927.10.12680	60S ribosomal protein L34, putative	1	1	1.77	1	1.01	1.24	1	1.77	1	1.34	0.422233	1.77	0.823749	-0.401516	1	1	1
Tb427tmp.03.0050	ribosome biogenesis protein	Tb927.11.1050	ribosome production factor 1, putative	1	1	1.1	1	1	1	1	1.33	1.6	1.1	0.137504	1.465	0.550901	-0.413397	1	1	1
Tb427.04.3550	60S ribosomal protein L13a, putative	Tb927.4.3550	60S ribosomal protein L13a, putative	1	1	2.15	1.47	1.47	2.35	1.1	2.36	3.14	1.86	0.895303	2.75	1.32193	-0.564129	1	1	1
Tb427tmp.160.5580	60S ribosomal protein L11, putative	Tb927.9.7590	60S ribosomal protein L11, putative	1	1.18	1.18	1.93	1.93	1.2	1	1.93	1	1.56	0.517218	1.93	0.948601	-0.307055	1	1	1
Tb427.08.6030	60S ribosomal protein L12, putative	Tb927.8.6030	60S ribosomal protein L12, putative	1	1	1.23	1	1	1.6	1	1.52	2.31	1.415	0.500802	1.915	0.937344	-0.436542	1	1	1
Tb427.07.2820	histone H2A, putative	Tb927.7.2820	histone H2A, putative	2.81	1	13.23	1	1	1.79	2.81	22.18	7.89	7.51	1.97902	15.035	2.41968	-1.00144	1	1	1
Tb427.10.9880	60S ribosomal protein L18, putative	Tb927.10.9880	60S ribosomal protein L18, putative	1.18	1.18	3.26	1.4	1.66	1.21	1	2.76	1.66	1.8825	0.673863	2.21	1.14405	-0.231397	1	1	1
Tb427.08.5490	hypothetical protein, conserved	Tb927.8.5490	Nucleolar protein,Nop52, putative	1	1	1	1	1	1.01	1	1.52	1.3	1.01	0.0143553	1.41	0.495695	-0.48134	1	1	1
Tb427.10.14680	ribosome biogenesis protein, putative	Tb927.10.14680	ribosome biogenesis protein, putative	1.01	1	1.23	1	1	3.61	1	2.07	4.75	2.42	1.26781	3.41	1.76977	-0.494765	1	1	1
Tb427.10.1100	60S ribosomal protein L9, putative	Tb927.10.1100	60S ribosomal protein L9, putative	1	1	1	1	1	1.21	1	2.33	1.18	1.21	0.275007	1.755	0.811471	-0.536464	1	1	1
Tb427tmp.211.1800	hypothetical protein, conserved	Tb927.9.10400	hypothetical protein, conserved	1	1	1	1.07	1	1	1	1	1.63	1.07	0.0976108	1.63	0.704872	-0.607261	1	1	1
Tb427.08.3060	cytosolic leucyl aminopeptidase, putative	Tb927.8.3060	metallo-peptidase, Clan MF, Family M17	1	1	1.23	1	1	1	1	1.69	2.08	1.23	0.298658	1.885	0.914565	-0.615906	1	1	1
Tb427tmp.160.2490	ribosomal protein S7, putative	Tb927.9.3920	ribosomal protein S7, putative	1.17	1	1.17	1	1	1	1	1.17	2.18	1.17	0.108813	1.675	0.744161	-0.517653	1	1	1
Tb427.04.1790	ribosomal protein L3, putative	Tb927.4.1790	ribosomal protein L3, putative	1.07	1.32	4.24	1.62	1.62	1.17	1	4.24	1.51	2.1625	0.85569	2.875	1.52356	-0.410862	1	1	1
Tb427.08.1110	40S ribosomal protein S9, putative	Tb927.8.1110	40S ribosomal protein S9, putative	1	1	1.18	1	1	1	1	1	1.95	1.18	0.238787	1.95	0.963474	-0.724687	1	1	1
Tb427.10.8200	hypothetical protein, conserved	Tb927.10.8200	Ribosomal protein L1p/L10e family, putative	1	1.01	1	1	1	1.96	1	2.31	4.22	1.96	0.963658	3.265	1.70708	-0.736229	1	1	1
Tb427tmp.01.6600	pumilio/PUF RNA binding protein 7, putative	Tb927.11.14960	pumilio/PUF RNA binding protein 7, putative	1	1	1.15	1	1	1	1	1.4	2.47	1.15	0.201634	1.935	0.952334	-0.7507	1	1	1
Tb427.10.15170	hypothetical protein, conserved	Tb927.10.15170	hypothetical protein, conserved	1	1	1.16	1	1	1	1	1.4	2.51	1.16	0.214125	1.955	0.967169	-0.753044	1	1	1
Tb427tmp.02.4050	60S ribosomal protein L28, putative	Tb927.11.6180	60S ribosomal protein L28, putative	1	1	1	1	1	2.66	1	1	4.58	2.66	1.41143	4.58	2.19535	-0.783921	1	1	1
Tb427tmp.160.0700	60S ribosomal protein L35, putative	Tb927.9.1810	60S ribosomal protein L35, putative	1	1	2.08	1	1	1	1	2.08	5.5	2.08	1.05658	3.79	1.9222	-0.865614	1	1	1
Tb427.07.1730	60S ribosomal protein L7, putative	Tb927.7.1730	60S ribosomal protein L7, putative	1.01	1.14	2.92	1.31	1.71	8.19	1.14	3.34	11.15	3.5325	1.71635	7.245	2.66795	-1.0363	1	1	1
Tb427tmp.02.0620	nucleolar GTP-binding protein 1	Tb927.11.3120	nucleolar GTP-binding protein 1	1	1	1.49	1	1	1	1	2.59	3.33	1.49	0.575312	2.96	1.5656	-0.990285	1	1	1
Tb427tmp.244.2730	60S ribosomal protein L5, putative	Tb927.9.15110	60S ribosomal protein L5, putative	1.24	1.24	2.65	1.54	1.54	4.83	1	1.91	7.01	2.64	1.0902	4.46	2.15704	-0.756506	1	1	1
Tb427tmp.211.2650	60S ribosomal protein L27a			1	1	1	1.01	1	1.29	1	1	2.45	1.15	0.201634	2.45	1.29278	-1.09115	1	1	1
Tb427.10.11540	40S ribosomal protein S3, putative	Tb927.10.11540	40S ribosomal protein S3, putative	1	1.58	1	2.14	1.84	1	1	1	3.39	1.99	0.625397	3.39	1.76129	-0.768517	1	1	1
Tb427.07.270	ribosome biogenesis protein, putative	Tb927.7.270	ribosome production factor 2	1	1	1.35	1.08	1.01	1.18	1.01	2.29	2.87	1.155	0.207893	2.58	1.35302	-1.15948	1	1	1
Tb427tmp.02.4620	hypothetical protein, conserved	Tb927.11.6790	Nucleolar protein 89	1	1	1.01	1	1	1	1	2.14	2.43	1.01	0.0143553	2.285	1.19219	-1.17784	1	1	1
Tb427tmp.01.5720	ribosomal protein L18, putative	Tb927.11.14130	ribosomal protein L18, putative	1	1.01	9.74	1.01	1.01	1	1	9.74	1	3.92	1.96366	9.74	3.28392	-1.31307	1	1	1
Tb427.10.14580	60S ribosomal protein L17, putative	Tb927.10.14580	60S ribosomal protein L17, putative	1	1	1.21	1	1	1	1	1.47	4.68	1.21	0.275007	3.075	1.62059	-1.34558	1	1	1
Tb427tmp.02.1085	40S ribosomal protein S4, putative	Tb927.11.3590	40S ribosomal protein S4, putative	1.13	1.44	1.44	1.84	2.34	3.91	1	1	4.86	2.3825	0.890708	4.86	2.28096	-1.02848	1	1	1
Tb427tmp.211.0180	hypothetical protein, conserved	Tb927.9.8200	Pescadillo N-terminus/BRCA1 C Terminus (BRCT) domain containing protein, putative	1	1	1.16	1.01	1	1	1	1.72	4.17	1.085	0.117695	2.945	1.55827	-1.44057	1	1	1
Tb427.04.1100	ribosomal protein L21E (60S), putative	Tb927.4.1100	ribosomal protein L21E (60S), putative	1.23	1	1.23	1	1	1.98	1	1.23	7.62	1.605	0.52553	4.425	2.14568	-1.4631	1	1	1
Tb427.10.270	60S ribosomal protein L32, putative	Tb927.10.270	60S ribosomal protein L32, putative	1	1	1	1	1	1.71	1	1	6.74	1.71	0.773996	6.74	2.75275	-1.97875	1	1	1
Tb427.03.5050	60S ribosomal protein L4	Tb927.3.5050	60S ribosomal protein L4	1	1.31	5.01	1.56	1.43	1.11	1.09	4.19	13.4	2.2775	0.979558	8.795	3.01236	-1.94923	1	1	1
Tb427.10.10360	microtubule-associated protein, putative	Tb927.10.10360	Microtubule-associated repetitive protein	1	1	1	1	1	1	1	1.01	1.01	1	0	1.01	0.0143553	-0.0143553		1	1
Tb427tmp.211.1820	DNA polymerase epsilon catalytic subunit, putative	Tb927.9.10440	DNA polymerase epsilon catalytic subunit, putative	1	1	1	1	1	1	1	1	1.01	1	0	1.01	0.0143553	-0.0143553		1	1
Tb427.03.930	dynein heavy chain, putative	Tb927.3.930	dynein heavy chain, putative	1	1	1	1	1	1	1	1.01	1	1	0	1.01	0.0143553	-0.0143553		1	1
Tb427.10.6150	neurobeachin/beige protein, putative	Tb927.10.6150	neurobeachin/beige protein, putative	1	1	1	1	1	1	1	1	1.01	1	0	1.01	0.0143553	-0.0143553		1	1
Tb427tmp.02.4760	hypothetical protein, conserved	Tb927.11.6920	hypothetical protein, conserved	1	1	1	1	1	1	1	1.02	1	1	0	1.02	0.0285692	-0.0285692		1	1
Tb427.08.2390	hypothetical protein, conserved	Tb927.8.2390	hypothetical protein, conserved	1	1	1	1	1	1	1	1	1.02	1	0	1.02	0.0285692	-0.0285692		1	1
Tb427.02.5870	hypothetical protein, conserved	Tb927.2.5870	hypothetical protein, conserved	1	1	1	1	1	1	1	1	1.02	1	0	1.02	0.0285692	-0.0285692		1	1
Tb427tmp.160.0520	hypothetical protein, conserved	Tb927.9.1600	hypothetical protein, conserved	1	1	1	1	1	1	1	1.02	1	1	0	1.02	0.0285692	-0.0285692		1	1
Tb427.06.3090	hypothetical protein, conserved	Tb927.6.3090	microtubule associated protein xmap215	1	1	1	1	1	1	1	1	1.02	1	0	1.02	0.0285692	-0.0285692		1	1
Tb427.08.7060	hypothetical protein, conserved	Tb927.8.7060	hypothetical protein, conserved	1	1	1	1	1	1	1	1	1.02	1	0	1.02	0.0285692	-0.0285692		1	1
Tb427tmp.02.2850	hypothetical protein, conserved	Tb927.11.5190	leucine-rich repeat protein (LRRP), putative	1	1	1	1	1	1	1	1	1.02	1	0	1.02	0.0285692	-0.0285692		1	1
Tb427.10.15400	kinesin, putative	Tb927.10.15400	kinesin, putative	1	1	1	1	1	1	1	1.02	1	1	0	1.02	0.0285692	-0.0285692		1	1
Tb427.02.370	retrotransposon hot spot protein 1 (RHS1), putative	Tb927.2.370	retrotransposon hot spot protein 1 (RHS1), putative	1	1	1	1	1	1	1	1.04	1.01	1	0	1.025	0.0356239	-0.0356239		1	1
Tb427.07.7100	hypothetical protein	Tb927.7.7100	hypothetical protein	1	1	1	1	1	1	1	1	1.03	1	0	1.03	0.0426443	-0.0426443		1	1
Tb427tmp.160.1090	serine/threonine protein kinase, putative	Tb927.9.2350	calcium/calmodulin-dependent protein kinase, putative	1	1	1	1	1	1	1	1.03	1	1	0	1.03	0.0426443	-0.0426443		1	1
Tb427.04.2140	flagellar component	Tb927.4.2140	Component of motile flagella 8	1	1	1	1	1	1	1	1.03	1	1	0	1.03	0.0426443	-0.0426443		1	1
Tb427.06.760	receptor-type adenylate cyclase GRESAG 4, putative	Tb927.6.170	receptor-type adenylate cyclase GRESAG 4, putative	1	1	1	1	1	1	1	1.03	1	1	0	1.03	0.0426443	-0.0426443		1	1
Tb427.08.4160	hypothetical protein, conserved	Tb927.8.4160	hypothetical protein, conserved	1	1	1	1	1	1	1	1	1.03	1	0	1.03	0.0426443	-0.0426443		1	1
Tb427.10.3780	hypothetical protein, conserved	Tb927.10.3780	hypothetical protein, conserved	1	1	1	1	1	1	1	1	1.03	1	0	1.03	0.0426443	-0.0426443		1	1
Tb427.02.2370	hypothetical protein, conserved	Tb927.2.2370	Vps51/Vps67, putative	1	1	1	1	1	1	1	1	1.03	1	0	1.03	0.0426443	-0.0426443		1	1
Tb427.08.2880	hypothetical protein, conserved	Tb927.8.2880	hypothetical protein, conserved	1	1	1	1	1	1	1	1	1.03	1	0	1.03	0.0426443	-0.0426443		1	1
Tb427.10.14330	hypothetical protein, conserved	Tb927.10.14330	Utp14 protein, putative	1	1	1	1	1	1	1	1.03	1	1	0	1.03	0.0426443	-0.0426443		1	1
Tb427.10.4430	pumillo RNA binding protein PUF1	Tb927.10.4430	pumillo RNA binding protein PUF1	1	1	1	1	1	1	1	1.01	1.06	1	0	1.035	0.0496308	-0.0496308		1	1
Tb427.07.780	hypothetical protein, conserved	Tb927.7.780	RNA pseudouridylate synthase, putative	1.01	1	1	1	1	1	1	1.05	1.01	1	-0.0071955	1.03	0.0426443	-0.0426443		1	1
Tb427.10.14550	ATP-dependent DEAD/H RNA helicase, putative	Tb927.10.14550	ATP-dependent RNA helicase HEL67	1	1	1	1	1	1	1.01	1	1.05	1	0	1.05	0.056034	-0.0703893		1	1
Tb427.04.4160	unspecified product	Tb927.4.4160	RNA editing mediator complex protein 5	1	1	1	1	1	1	1	1.04	1	1	0	1.04	0.0565835	-0.0565835		1	1
Tb427tmp.01.7450	hypothetical protein, conserved	Tb927.11.15800	Cytokinesis initiation factor 1	1	1	1	1	1	1	1	1	1.04	1	0	1.04	0.0565835	-0.0565835		1	1
Tb427tmp.211.2300	ATP-dependent DEAD/H RNA helicase, putative	Tb927.9.10960	ATP-dependent DEAD/H RNA helicase, putative	1	1	1	1	1	1	1	1.04	1	1	0	1.04	0.0565835	-0.0565835		1	1
Tb427tmp.01.7580	hypothetical protein, conserved	Tb927.11.15940	hypothetical protein, conserved	1	1	1	1	1	1	1	1	1.04	1	0	1.04	0.0565835	-0.0565835		1	1
Tb427.04.4480	hypothetical protein, conserved	Tb927.4.4480	hypothetical protein, conserved	1	1	1	1	1	1	1	1.04	1	1	0	1.04	0.0565835	-0.0565835		1	1
Tb427.10.1990	major vault protein, putative	Tb927.10.1990	major vault protein, putative	1	1	1	1	1	1	1	1	1.04	1	0	1.04	0.0565835	-0.0565835		1	1
Tb427.04.1320	hypothetical protein, conserved	Tb927.4.1320	hypothetical protein, conserved	1	1	1	1	1	1	1	1.04	1	1	0	1.04	0.0565835	-0.0565835		1	1
Tb427tmp.47.0009	hypothetical protein, conserved	Tb927.11.1400	hypothetical protein, conserved	1	1	1	1	1	1	1	1	1.04	1	0	1.04	0.0565835	-0.0565835		1	1
Tb427.07.990	chaperone protein DNAj, putative	Tb927.7.990	chaperone protein DnaJ, putative	1	1	1	1	1	1	1	1	1.04	1	0	1.04	0.0565835	-0.0565835		1	1
Tb427tmp.211.5010	SLACS retrotransposable element (part), putative	Tb927.9.14940	SLACS reverse transcriptase, putative	1.04	1	1	1	1	1	1	1.02	1	1	-0.0285692	1.02	0.0285692	-0.0285692		1	1
Tb427.08.1940	endosomal integral membrane protein, putative	Tb927.8.1940	endosomal integral membrane protein, putative	1	1.01	1	1	1	1	1.01	1	1.05	1	-0.0071955	1.05	0.056034	-0.0703893		1	1
Tb427.04.4150	unspecified product	Tb927.4.4150	mitochondrial RNA binding complex 1 subunit MRB4150	1	1.01	1	1	1	1	1	1	1.04	1	-0.0071955	1.04	0.0565835	-0.0565835		1	1
Tb427.10.13260	hypothetical protein, conserved	Tb927.10.13260	hypothetical protein, conserved	1.03	1	1	1	1	1	1	1.03	1	1	-0.0214797	1.03	0.0426443	-0.0426443		1	1
Tb427tmp.211.0580	hypothetical protein, conserved	Tb927.9.8760	hypothetical protein, conserved	1.02	1.02	1	1	1	1	1	1.02	1.03	1	-0.0285692	1.025	0.0356239	-0.0356239		1	1
Tb427.08.4500	eukaryotic translation initation factor 4 gamma, putative	Tb927.8.4500	Eukaryotic translation initiation factor 4 gamma 5	1	1	1	1	1	1	1	1.05	1	1	0	1.05	0.0703893	-0.0703893		1	1
Tb427.03.1590	hypothetical protein, conserved	Tb927.3.1590	mitochondrial RNA binding complex 1 subunit	1	1	1	1	1	1	1	1	1.05	1	0	1.05	0.0703893	-0.0703893		1	1
N19B2.110	RNA polymerase III, pseudogene			1	1	1	1	1	1	1	1	1.05	1	0	1.05	0.0703893	-0.0703893		1	1
Tb427.08.770	hypothetical protein, conserved	Tb927.8.770	SUMO-interacting motif-containing protein	1	1	1	1	1	1	1	1	1.05	1	0	1.05	0.0703893	-0.0703893		1	1
Tb427.04.4940	hypothetical protein, conserved	Tb927.4.4940	SUMO-interacting motif-containing protein	1	1	1	1	1	1	1	1.05	1	1	0	1.05	0.0703893	-0.0703893		1	1
Tb427tmp.01.6770	hypothetical protein, conserved	Tb927.11.15120	hypothetical protein, conserved	1	1	1	1	1	1	1	1.05	1	1	0	1.05	0.0703893	-0.0703893		1	1
Tb427tmp.01.7110	methionyl-tRNA formyltransferase	Tb927.11.15470	methionyl-tRNA formyltransferase	1	1	1	1	1	1	1	1	1.05	1	0	1.05	0.0703893	-0.0703893		1	1
Tb427.05.2570	translation initiation factor, putative	Tb927.5.2570	eukaryotic translation initiation factor 3 subunit b	1	1	1	1	1	1	1	1	1.05	1	0	1.05	0.0703893	-0.0703893		1	1
Tb427.10.740	structural maintenance of chromosome 4, putative	Tb927.10.740	structural maintenance of chromosome 4, putative	1	1	1	1	1	1	1	1.05	1	1	0	1.05	0.0703893	-0.0703893		1	1
Tb427tmp.01.6270	hypothetical protein, conserved	Tb927.11.14640	hypothetical protein, conserved	1	1	1	1	1	1	1	1.06	1	1	0	1.06	0.0840643	-0.0840643		1	1
Tb427.03.1580	hypothetical protein, conserved	Tb927.3.1580	hypothetical protein, conserved	1	1	1	1	1	1	1	1	1.06	1	0	1.06	0.0840643	-0.0840643		1	1
Tb427tmp.01.5910	dynein intermediate chain IC70, putative	Tb927.11.14300	Dynein intermediate chain, axonemal	1	1	1	1	1	1	1	1.06	1	1	0	1.06	0.0840643	-0.0840643		1	1
Tb427tmp.02.1500	hypothetical protein, conserved	Tb927.11.4000	hypothetical protein, conserved	1	1	1	1	1	1	1	1.06	1	1	0	1.06	0.0840643	-0.0840643		1	1
Tb427.07.4030	hypothetical protein, conserved	Tb927.7.4030	hypothetical protein, conserved	1	1	1	1	1	1	1	1	1.06	1	0	1.06	0.0840643	-0.0840643		1	1
Tb427.03.4430	hypothetical protein, conserved	Tb927.3.4430	hypothetical protein, conserved	1	1	1	1	1	1	1	1	1.06	1	0	1.06	0.0840643	-0.0840643		1	1
Tb427.05.840	hypothetical protein, conserved	Tb927.5.840	Nucleolar protein 111	1.07	1.01	1	1	1	1	1.01	1.03	1	1	-0.0565835	1.03	0.028289	-0.0426443		1	1
Tb427.08.8170	hypothetical protein, conserved	Tb927.8.8170	RNA editing mediator complex protein 5	1.04	1	1	1	1	1	1	1.04	1	1	-0.0285692	1.04	0.0565835	-0.0565835		1	1
Tb427tmp.47.0028	hypothetical protein, conserved	Tb927.11.1210	Domain of unknown function (DUF4470)/Domain of unknown function (DUF4471), putative	1.01	1	1	1	1	1	1	1	1.06	1	-0.0071955	1.06	0.0840643	-0.0840643		1	1
Tb427.03.3000	flagellar transport protein, putative	Tb927.3.3000	Putative intraflagellar transport protein C3	1.01	1	1	1	1	1	1	1.06	1	1	-0.0071955	1.06	0.0840643	-0.0840643		1	1
Tb427.03.2210	hypothetical protein, conserved	Tb927.3.2210	KIF-1 binding protein C terminal, putative	1.01	1	1	1	1	1	1	1	1.06	1	-0.0071955	1.06	0.0840643	-0.0840643		1	1
Tb427tmp.160.0910	hypothetical protein, conserved	Tb927.9.2120	hypothetical protein, conserved	1	1	1	1	1	1	1	1.01	1.13	1	0	1.07	0.0976108	-0.0976108		1	1
Tb427tmp.160.0450	protein kinase, putative	Tb927.9.1500	Serine/threonine-protein kinase NEK15, putative	1.07	1.07	1.07	1	1	1	1	1.07	1	1.07	0	1.07	0.0976108	0		1	1
Tb427.06.2840	hypothetical protein, conserved	Tb927.6.2840	Serine/threonine-protein kinase RIO2, putative	1	1	1	1	1	1	1	1.07	1	1	0	1.07	0.0976108	-0.0976108		1	1
Tb427.01.4810	hypothetical protein, conserved (pseudogene)			1	1	1	1	1	1	1	1	1.07	1	0	1.07	0.0976108	-0.0976108		1	1
Tb427.05.350	75 kDa invariant surface glycoprotein, putative	Tb927.5.350	75 kDa invariant surface glycoprotein, putative	1	1.01	1	1	1	1	1	1	1.07	1	-0.0071955	1.07	0.0976108	-0.0976108		1	1
Tb427tmp.01.2130	hypothetical protein, conserved	Tb927.11.10360	hypothetical protein, conserved	1	1	1	1	1	1	1	1.08	1.08	1	0	1.08	0.111031	-0.111031		1	1
Tb427.03.2750	hypothetical protein, conserved	Tb927.3.2750	hypothetical protein, conserved	1	1	1	1	1	1	1	1	1.08	1	0	1.08	0.111031	-0.111031		1	1
Tb427.10.1420	metallo- peptidase, Clan MG, Family M24	Tb927.10.1420	metallo-peptidase, Clan MG, Family M24	1	1	1	1	1	1	1	1	1.08	1	0	1.08	0.111031	-0.111031		1	1
Tb427tmp.47.0030	hypothetical protein, conserved	Tb927.11.1190	Ring finger domain/PHD-finger, putative	1	1	1	1	1	1	1	1.08	1	1	0	1.08	0.111031	-0.111031		1	1
Tb427tmp.01.3510	minichromosome maintenance (MCM) complex subunit, putative	Tb927.11.11640	DNA replication licensing factor MCM6	1	1	1	1	1	1	1	1	1.08	1	0	1.08	0.111031	-0.111031		1	1
Tb427tmp.01.4660	elongation factor 1 gamma, putative	Tb927.11.13090	elongation factor 1 gamma, putative	1	1	1	1	1	1	1	1.08	1	1	0	1.08	0.111031	-0.111031		1	1
Tb427tmp.02.4540	hypothetical protein, conserved	Tb927.11.6710	predicted tetratricopeptide repeat (TPR) protein	1	1	1	1	1	1	1	1	1.09	1	0	1.09	0.124328	-0.124328		1	1
Tb427.03.4920	hypothetical protein, conserved	Tb927.3.4920	LETM1 and EF-hand domain-containing protein 1, putative	1	1	1	1	1	1	1	1.09	1	1	0	1.09	0.124328	-0.124328		1	1
Tb427.10.6240	ras-like small GTPase, putative	Tb927.10.6240	ras-like small GTPase, putative	1	1	1	1	1	1	1	1.09	1	1	0	1.09	0.124328	-0.124328		1	1
Tb427tmp.01.7690	proteasome regulatory non-ATP-ase subunit 7	Tb927.11.16030	proteasome regulatory non-ATP-ase subunit 7	1	1	1	1	1	1	1	1	1.09	1	0	1.09	0.124328	-0.124328		1	1
Tb427.05.2790	mitochondrial DNA polymerase beta-PAK	Tb927.5.2790	mitochondrial DNA polymerase beta-PAK	1	1	1	1	1	1	1	1	1.09	1	0	1.09	0.124328	-0.124328		1	1
Tb427.07.6640	hypothetical protein, conserved	Tb927.7.6640	hypothetical protein, conserved	1	1	1	1	1	1	1	1.09	1	1	0	1.09	0.124328	-0.124328		1	1
Tb427tmp.211.4150	hypothetical protein, conserved	Tb927.9.13300	Ring finger domain containing protein, putative	1.06	1	1	1	1	1	1	1	1.06	1	-0.0426443	1.06	0.0840643	-0.0840643		1	1
Tb427tmp.211.2150	Polyadenylate-binding protein 2 (Poly(A)-binding protein 2) (Poly(A)-binding protein II) (PABII) (Polyadenylate-binding nuclear protein 1) (Nuclear poly(A)-binding protein 1) (PABP2), putative	Tb927.9.9290	polyadenylate-binding protein 1	1.06	1	1	1	1	1	1	1.06	1	1	-0.0426443	1.06	0.0840643	-0.0840643		1	1
Tb427.07.7450	GTP-binding protein, putative	Tb927.7.7450	GTP-binding protein, putative	1	1.01	1	1	1	1	1	1.12	1.06	1	-0.0071955	1.09	0.124328	-0.124328		1	1
Tb427.03.3910	hypothetical protein, conserved	Tb927.3.3910	DNA-directed RNA polymerase III subunit RPC6	1	1	1	1	1	1	1	1.1	1	1	0	1.1	0.137504	-0.137504		1	1
Tb427tmp.02.3920	tatD related deoxyribonuclease, putative	Tb927.11.6090	tatD related deoxyribonuclease, putative	1	1	1	1	1	1	1	1	1.1	1	0	1.1	0.137504	-0.137504		1	1
Tb427.03.3200	hypothetical protein, conserved	Tb927.3.3200	Domain of unknown function (DUF4586), putative	1	1	1	1	1	1	1	1	1.1	1	0	1.1	0.137504	-0.137504		1	1
Tb427.06.3610	hypothetical protein, conserved	Tb927.6.3610	SET domain containing protein, putative	1	1	1	1	1	1	1	1	1.1	1	0	1.1	0.137504	-0.137504		1	1
Tb427.10.2940	hypothetical protein, conserved	Tb927.10.2940	Soluble NSF attachment protein, SNAP, putative	1	1	1	1	1	1	1	1	1.1	1	0	1.1	0.137504	-0.137504		1	1
Tb427.10.10880	ABC transporter, putative	Tb927.10.10880	ATP-binding cassette sub-family F member 1, putative	1	1	1	1	1	1	1	1	1.1	1	0	1.1	0.137504	-0.137504		1	1
Tb427tmp.02.4150	pyruvate phosphate dikinase	Tb927.11.6280	pyruvate phosphate dikinase	1	1	1	1	1	1	1.08	1.3	1.08	1	0	1.19	0.13993	-0.250962		1	1
Tb427.08.2110	hypothetical protein, conserved	Tb927.8.2110	Alpha/beta hydrolase family, putative	1	1.01	1	1	1	1	1	1.1	1	1	-0.0071955	1.1	0.137504	-0.137504		1	1
Tb427.07.950	hypothetical protein, conserved	Tb927.7.950	Polycystin cation channel, putative	1.07	1	1	1	1	1	1	1.07	1	1	-0.0496308	1.07	0.0976108	-0.0976108		1	1
Tb427.03.1810	hypothetical protein, conserved	Tb927.3.1810	hypothetical protein, conserved	1	1	1	1	1	1	1	1.11	1.11	1	0	1.11	0.15056	-0.15056		1	1
Tb427.04.2080	hypothetical protein, conserved	Tb927.4.2080	Coiled-coil and C2 domain-containing protein	1.07	1	1	1.01	1.04	1	1	1.2	1.01	1.025	-0.0140069	1.105	0.144046	-0.108422		1	1
Tb427.05.3080	hypothetical protein, conserved	Tb927.5.3080	hypothetical protein, conserved	1.11	1	1	1	1	1	1	1.11	1.01	1	-0.077243	1.06	0.0840643	-0.0840643		1	1
Tb427.10.2580	hypothetical protein, conserved	Tb927.10.2580	Nucleolar protein 12 (25kDa), putative	1	1	1	1	1	1	1	1	1.12	1	0	1.12	0.163499	-0.163499		1	1
Tb427.05.3050	poly(ADP-ribose) polymerase, putative	Tb927.5.3050	poly(adp-ribose) polymerase	1	1	1	1	1	1	1	1.12	1	1	0	1.12	0.163499	-0.163499		1	1
Tb427tmp.211.2290	chaperone protein DNAj, putative	Tb927.9.10950	chaperone protein DnaJ, putative	1.01	1	1	1	1	1	1	1	1.12	1	-0.0071955	1.12	0.163499	-0.163499		1	1
Tb427tmp.01.4850	hypothetical protein, conserved	Tb927.11.13270	hypothetical protein, conserved	1	1	1	1	1	1	1	1.13	1	1	0	1.13	0.176323	-0.176323		1	1
Tb427.06.4070	hypothetical protein, conserved	Tb927.6.4070	hypothetical protein, conserved	1	1	1	1	1	1	1	1.13	1	1	0	1.13	0.176323	-0.176323		1	1
Tb427.01.1610	hypothetical protein, conserved	Tb927.1.1610	hypothetical protein, conserved	1	1	1	1	1	1	1	1	1.13	1	0	1.13	0.176323	-0.176323		1	1
Tb427.10.15130	protein SLY2	Tb927.10.15130	Vesicle-trafficking protein SEC22, putative	1	1	1	1	1	1	1	1.13	1	1	0	1.13	0.176323	-0.176323		1	1
Tb427tmp.02.1670	hypothetical protein, conserved	Tb927.11.4190	Metallopeptidase family M24, putative	1	1	1	1	1	1	1	1.13	1	1	0	1.13	0.176323	-0.176323		1	1
Tb427.10.7920	hypothetical protein, conserved	Tb927.10.7920	hypothetical protein, conserved	1	1	1	1	1	1	1	1.15	1	1	0	1.15	0.201634	-0.201634		1	1
Tb427tmp.18.0005	hypothetical protein, conserved	Tb927.11.2250	conserved protein, unknown function	1	1	1	1	1	1	1	1	1.15	1	0	1.15	0.201634	-0.201634		1	1
Tb427.05.2080	guanosine monophosphate reductase, putative	Tb927.5.2080	GMP reductase	1	1	1	1	1	1	1	1.15	1	1	0	1.15	0.201634	-0.201634		1	1
Tb427.05.1080	RNA-binding protein, putative	Tb927.5.1080	RNA-binding protein, putative	1	1	1	1	1	1	1	1	1.15	1	0	1.15	0.201634	-0.201634		1	1
Tb427.05.1370	cyclophilin-type peptidyl-prolyl cis-trans isomerase, putative	Tb927.5.1370	peptidyl-prolyl cis-trans isomerase, putative	1.01	1	1	1	1	1	1	1	1.15	1	-0.0071955	1.15	0.201634	-0.201634		1	1
Tb427tmp.160.1260	hypothetical protein, conserved	Tb927.9.2600	hypothetical protein, conserved	1	1	1	1	1	1	1	1	1.16	1	0	1.16	0.214125	-0.214125		1	1
Tb427.10.3930	40S ribosomal protein S3A, putative	Tb927.10.3930	40S ribosomal protein S3A, putative	1.13	1.46	1.46	1.01	1	1	1.13	1.29	1	1.235	-0.0684411	1.29	0.191048	-0.06286		1	1
Tb427tmp.211.3510	ATP-dependent DEAD/H RNA helicase, putative	Tb927.9.12510	ATP-dependent DEAD/H RNA helicase, putative	1	1	1	1	1	1	1	1	1.2	1	0	1.2	0.263034	-0.263034		1	1
Tb427.04.5790	UDP-Gal or UDP-GlcNAc-dependent glycosyltransferase, putative	Tb927.4.5790	UDP-Gal or UDP-GlcNAc-dependent glycosyltransferase, putative	1	1	1	1	1	1	1	1	1.2	1	0	1.2	0.263034	-0.263034		1	1
Tb427.03.2830	hypothetical protein, conserved	Tb927.3.2830	brix domain containing protein, putative	1	1	1	1	1	1	1	1.31	1.09	1	0	1.2	0.263034	-0.263034		1	1
Tb427.08.5880	eukaryotic translation initiation factor 1A, putative	Tb927.8.5880	eukaryotic translation initiation factor 1A, putative	1	1	1	1	1	1	1	1	1.21	1	0	1.21	0.275007	-0.275007		1	1
Tb427.10.14870	hypothetical protein, conserved	Tb927.10.14870	hypothetical protein, conserved	1	1	1	1	1	1	1	1	1.22	1	0	1.22	0.286881	-0.286881		1	1
Tb427.04.2630	ATP-dependent DEAD/H RNA helicase, putative	Tb927.4.2630	ATP-dependent DEAD/H RNA helicase, putative	1.04	1.01	1	1	1	1.01	1	1.04	1.37	1.01	-0.0212686	1.205	0.269033	-0.254678		1	1
Tb427.03.3300	hypothetical protein, conserved	Tb927.3.3300	Flagellum attachment zone protein 19	1	1	1	1	1	1	1	1	1.24	1	0	1.24	0.31034	-0.31034		1	1
Tb427tmp.01.4621	calmodulin	Tb927.11.13020	calmodulin	1	1	1	1	1	1	1	1.24	1	1	0	1.24	0.31034	-0.31034		1	1
Tb427.08.6660	paraflagellar rod component, putative	Tb927.8.6660	paraflagellar rod component, putative	1.24	1	1	1	1	1	1	1.11	1	1	-0.163499	1.11	0.15056	-0.15056		1	1
Tb427.03.3670	RNA-binding protein, putative	Tb927.3.3670	Triple RNA binding domain protein 3	1	1	1	1	1	1	1	1	1.25	1	0	1.25	0.321928	-0.321928		1	1
Tb427.04.750	50S ribosomal protein L7Ae, putative	Tb927.4.750	50S ribosomal protein L7Ae, putative	1	1	1	1	1	1	1	1	1.25	1	0	1.25	0.321928	-0.321928		1	1
Tb427.04.4950	unspecified product	Tb927.4.4950	Nucleolar protein 61	1	1	1	1	1	1	1	1.25	1	1	0	1.25	0.321928	-0.321928		1	1
Tb427.04.3850	hypothetical protein, conserved	Tb927.4.3850	NLE (NUC135) domain/WD domain, G-beta repeat, putative	1	1	1	1	1	1	1.08	1.35	1	1	0	1.35	0.321928	-0.432959		1	1
Tb427.05.4480	paraflagellar rod component par4, putative	Tb927.5.4480	paraflagellar rod component par4, putative	1.06	1	1	1	1	1	1	1	1.25	1	-0.0426443	1.25	0.321928	-0.321928		1	1
N19B2.185	hypothetical protein			1	1	1	1	1	1	1.01	1.35	1	1	0	1.35	0.418604	-0.432959		1	1
Tb427.10.170	pseudouridine synthase, Cbf5p	Tb927.10.170	pseudouridine synthase, Cbf5p	1	1	1	1	1	1	1	1	1.36	1	0	1.36	0.443607	-0.443607		1	1
Tb427tmp.01.5100	par1	Tb927.11.13500	par1	1.24	1.12	1	1.06	1	1	1.06	1.31	1	1.06	-0.154723	1.31	0.305503	-0.305503		1	1
Tb427.03.5370	hypothetical protein, conserved	Tb927.3.5370	hypothetical protein, conserved	1.01	1	1	1	1	1	1	1	1.39	1	-0.0071955	1.39	0.475085	-0.475085		1	1
Tb427.05.1560	ATP-dependent DEAD/H RNA helicase, putative	Tb927.5.1560	ATP-dependent DEAD/H RNA helicase, putative	1	1	1	1	1	1	1	1.37	1.43	1	0	1.4	0.485427	-0.485427		1	1
Tb427.04.2040	hypothetical protein, conserved	Tb927.4.2040	DNA/RNA-binding protein Alba 3	1	1	1	1	1	1	1.2	1	1.71	1	0	1.71	0.510962	-0.773996		1	1
Tb427.05.3580	phosphoglycerate mutase protein, putative	Tb927.5.3580	phosphoglycerate mutase protein, putative	1	1	1	1	1	1	1	1	1.43	1	0	1.43	0.516015	-0.516015		1	1
Tb427tmp.50.0001	hypothetical protein, conserved	Tb927.11.720	hypothetical protein, conserved	1	1	1	1	1	1	1	1	1.45	1	0	1.45	0.536053	-0.536053		1	1
Tb427.08.740	nucleolar RNA-binding protein, truncated	Tb927.8.760	nucleolar RNA-binding protein	1	1	1	1	1	1	1	1	1.5	1	0	1.5	0.584963	-0.584963		1	1
Tb427tmp.03.0530	hypothetical protein, conserved	Tb927.11.550	Suppressor of clathrin deficiency 6, putative	1	1	1	1	1	1	1.01	1.01	2.05	1	0	1.53	0.599176	-0.613532		1	1
Tb427.10.10010	60S acidic ribosomal protein, putative	Tb927.10.10010	mRNA turnover protein 4 homolog, putative	1	1	1	1	1	1	1	1.54	1	1	0	1.54	0.62293	-0.62293		1	1
Tb427.08.4970	PFR2	Tb927.8.4970	Paraflagellar rod protein 2-1	2.37	1	1.72	1.11	1.46	1	1.11	1.81	1.18	1.43	-0.236733	1.495	0.429586	-0.0641303		1	1
Tb427tmp.01.3850	hypothetical protein, conserved	Tb927.11.12030	hypothetical protein, conserved	1.01	1	1	1	1	1	1	1.41	1.83	1	-0.0071955	1.62	0.695994	-0.695994		1	1
Tb427.02.4550	FtsJ cell division protein, putative	Tb927.2.4550	2'-O-ribose RNA methyltransferase SPB1 homolog	1	1	1	1	1	1	1	1.5	1.93	1	0	1.715	0.778209	-0.778209		1	1
Tb427.03.4360	40S ribosomal protein S15A, putative	Tb927.3.4360	40S ribosomal protein S15A, putative	1.42	1	1	1	1	1	1	1.42	1	1	-0.275007	1.42	0.505891	-0.505891		1	1
Tb427tmp.02.4170	40S ribosomal protein S5, putative	Tb927.11.6300	40S ribosomal protein S5, putative	1.19	1	1	1	1	1	1	1	2.37	1	-0.130931	2.37	1.24489	-1.24489		1	1
Tb427.10.2100	EF-1-alpha	Tb927.10.2100	elongation factor 1-alpha	1	1	1	1	1	1	1	1	3.13	1	0	3.13	1.64616	-1.64616		1	1
Tb427.10.7500	fibrillarin	Tb927.10.7500	fibrillarin	1	1	1	1	1	1	1.01	1	3.24	1	0	3.24	1.68164	-1.69599		1	1
Tb427.10.14750	fibrillarin, putative	Tb927.10.14750	fibrillarin, putative	1	1	1	1	1	1	1	1	3.24	1	0	3.24	1.69599	-1.69599		1	1
Tb427.01.2430	histone H3, putative	Tb927.1.2430	histone H3, putative	2.69	1	2.1	1.64	1.64	2.3	3.44	2.1	4.4	1.92	0.0574855	3.25	-0.0819688	-0.759333	1		1
Tb427.07.2160	hypothetical protein, conserved	Tb927.7.2160	hypothetical protein, conserved	1	1	1.1	1	1	1	1.1	1.1	1	1.1	0.137504	1.1	0	0	1		1
Tb427.10.14380	hypothetical protein, conserved	Tb927.10.14380	Hsp70 protein, putative	1	1	1.04	1	1	1	1.04	1.04	1.04	1.04	0.0565835	1.04	0	0	1		1
Tb427.07.2250	carnitine O-palmitoyltransferase II, putative	Tb927.7.2250	carnitine O-palmitoyltransferase II, putative	1.05	1	1.05	1	1	1	1.05	1.05	1.05	1.05	0.0347654	1.05	0	0	1		1
Tb427tmp.02.3530	mitochondrial DNA-directed RNA polymerase	Tb927.11.5780	DNA-directed RNA polymerase, mitochondrial	1	1	1.01	1	1.03	1	1.03	1	1.03	1.02	0.0285692	1.03	0	-0.0140752	1		1
Tb427tmp.02.3670	hypothetical protein, conserved	Tb927.11.5880	LSU ribosomal protein, mitochondrial, putative	1	1	1	1	1	1.01	1.06	1	1.06	1.01	0.0143553	1.06	0	-0.069709	1		1
Tb427.08.3430	hypothetical protein, conserved	Tb927.8.3430	Meckel syndrome type 1 protein, putative	1	1	1.01	1	1	1	1.07	1	1.07	1.01	0.0143553	1.07	0	-0.0832555	1		1
Tb427.01.2340	alpha tubulin	Tb927.1.2340	alpha tubulin	3.83	2.84	2.45	4.45	4.45	1.65	3.56	3.3	1.25	3.25	-0.037247	2.275	-0.646011	0.514573
Tb427.06.4280	glyceraldehyde 3-phosphate dehydrogenase, glycosomal	Tb927.6.4280	glyceraldehyde 3-phosphate dehydrogenase, glycosomal	13.17	2.36	5.07	3.46	2.36	1.9	4.19	1.61	1.21	3.1975	-1.28004	1.41	-1.57126	1.18125
Tb427.05.4120	hypothetical protein, conserved	Tb927.5.4120	LSU ribosomal protein, mitochondrial, putative	1	1	1	1	1	1	1.18	1	1	1	0	1	-0.238787	0
Tb427tmp.01.0630	hypothetical protein, conserved	Tb927.11.8900	DPCD protein family, putative	1	1	1	1	1	1	1.17	1	1	1	0	1	-0.226509	0
Tb427.08.2440	hypothetical protein, conserved	Tb927.8.2440	hypothetical protein, conserved	1	1	1	1	1	1	1.17	1	1	1	0	1	-0.226509	0
Tb427.08.5465	24 kDa calcimedin	Tb927.8.5440	flagellar calcium-binding 24 kDa protein	1	1	1	1	1	1	1.16	1	1	1	0	1	-0.214125	0
Tb427.08.2300	hypothetical protein, conserved	Tb927.8.2300	Cardiolipin-dependent protein 25kDa	1.01	1	1	1	1	1	1.16	1	1	1	-0.0071955	1	-0.214125	0
Tb427.10.9840	chaperone protein DNAj, putative	Tb927.10.9840	chaperone protein DnaJ, putative	1	1	1	1	1	1	1.13	1	1	1	0	1	-0.176323	0
Tb427tmp.02.4250	hypothetical protein, conserved	Tb927.11.6390	START domain containing protein, putative	1	1	1	1	1	1	1.12	1	1	1	0	1	-0.163499	0
Tb427tmp.01.7970	AUT2/APG4/ATG4 cysteine peptidase, putative	Tb927.11.16290	AUT2/APG4/ATG4 cysteine peptidase, putative	1	1	1	1	1	1	1.1	1	1	1	0	1	-0.137504	0
Tb427.07.180	hypothetical protein	Tb927.7.180	Trypanosomal VSG domain containing protein, putative	1.01	1	1	1	1	1	1.08	1	1	1	-0.0071955	1	-0.111031	0
Tb427tmp.22.0007	hypothetical protein, conserved	Tb927.11.2340	hypothetical protein, conserved	1	1	1	1	1	1	1.07	1	1	1	0	1	-0.0976108	0
Tb427.04.1430	hypothetical protein, conserved	Tb927.4.1430	hypothetical protein, conserved	1	1	1	1	1	1	1.07	1	1	1	0	1	-0.0976108	0
Tb427.08.7280	hypothetical protein, conserved	Tb927.8.7280	emp24/gp25L/p24 family/GOLD, putative	1	1	1	1	1	1	1.14	1.01	1.14	1	0	1.075	-0.0846972	-0.104337
Tb427.03.690	protein kinase, putative	Tb927.3.690	CMGC/RCK protein kinase, putative	1	1	1	1	1	1	1.06	1	1	1	0	1	-0.0840643	0
Tb427tmp.244.2580	hypothetical protein, conserved	Tb927.9.15450	Domain of unknown function (DUF4205), putative	1	1	1	1	1	1	1.06	1	1	1	0	1	-0.0840643	0
Tb427.06.1510	lysyl-tRNA synthetase, putative	Tb927.6.1510	lysyl-tRNA synthetase, putative	1	1	1	1	1	1	1.05	1	1	1	0	1	-0.0703893	0
Tb427.08.2600	hypothetical protein, conserved	Tb927.8.2600	WD domain, G-beta repeat/BING4CT (NUC141) domain containing protein, putative	1	1	1	1	1	1	1.05	1	1	1	0	1	-0.0703893	0
Tb427.02.1110	DNA-directed RNA polymerase III subunit 2, degenerate			1	1	1	1	1	1	1.05	1	1	1	0	1	-0.0703893	0
N19B2.075	RHS4, pseudogene			1	1	1	1	1	1	1.05	1	1	1	0	1	-0.0703893	0
Tb427tmp.211.3070	hypothetical protein, conserved	Tb927.9.11960	hypothetical protein, conserved	1	1	1	1	1	1	1.05	1	1	1	0	1	-0.0703893	0
Tb427tmp.211.1670	hypothetical protein, conserved	Tb927.9.10190	hypothetical protein, conserved	1	1	1	1	1	1	1.05	1	1	1	0	1	-0.0703893	0
Tb427.10.8820	hypothetical protein, conserved	Tb927.10.8820	hook complex protein, conserved	1	1	1	1	1	1	1.05	1	1	1	0	1	-0.0703893	0
Tb427tmp.160.5150	hypothetical protein, conserved	Tb927.9.7060	hypothetical protein, conserved	1.12	1	1	1	1	1	1.12	1.01	1	1	-0.0840643	1.01	-0.149143	-0.0143553
Tb427tmp.02.0350	hypothetical protein, conserved	Tb927.11.2750	Present in the outer mitochondrial membrane proteome 12	1.07	1	1	1	1.01	1	1.07	1	1	1.01	-0.0352755	1	-0.0976108	0.0143553
Tb427.03.4750	aminopeptidase, putative	Tb927.3.4750	Aminopeptidase M1, putative	1	1	1	1	1	1	1.04	1	1	1	0	1	-0.0565835	0
Tb427tmp.01.3150	gamma-tubulin complex subunit, putative	Tb927.11.11340	gamma-tubulin complex component 3	1	1	1	1	1	1	1.04	1	1	1	0	1	-0.0565835	0
Tb427tmp.18.0006	carnitine O-acetyltransferase, putative	Tb927.11.2230	carnitine O-acetyltransferase, putative	1	1	1	1	1	1	1.04	1	1	1	0	1	-0.0565835	0
Tb427tmp.01.8720	hypothetical protein, conserved	Tb927.11.16960	SUMO-interacting motif-containing protein	1	1	1	1	1	1	1.04	1	1	1	0	1	-0.0565835	0
Tb427tmp.160.0990	protein kinase, putative	Tb927.9.2240	Pseudokinase, putative	1	1	1	1	1	1	1.04	1	1	1	0	1	-0.0565835	0
Tb427.05.2440	hypothetical protein, conserved	Tb927.5.2440	Centrosomal protein of 164 kDa, putative	1.03	1	1	1	1	1	1.06	1.01	1	1	-0.0214797	1.01	-0.069709	-0.0143553
Tb427.10.7110	myo-inositol-1-phosphate synthase, putative	Tb927.10.7110	Myo-inositol 1-phosphate synthase	1.07	1	1	1	1	1	1.07	1	1	1	-0.0496308	1	-0.0976108	0
Tb427.08.8220	amino acid transporter, putative	Tb927.8.8220	amino acid transporter, putative	1	1	1	1	1	1	1.08	1.01	1.08	1	0	1.045	-0.0475284	-0.0635029
Tb427tmp.01.2290	protein kinase, putative	Tb927.11.10520	kinetoplastid kinetochore protein 2	1	1	1	1	1	1	1.03	1	1	1	0	1	-0.0426443	0
Tb427.10.10050	hypothetical protein, conserved	Tb927.10.10050	hypothetical protein, conserved	1	1	1	1	1	1	1.03	1	1	1	0	1	-0.0426443	0
Tb427.10.15240	hypothetical protein, conserved	Tb927.10.15240	hypothetical protein, conserved	1	1	1	1	1	1	1.03	1	1	1	0	1	-0.0426443	0
Tb427.06.2000	spliceosome-associated protein, putative	Tb927.6.2000	spliceosome-associated protein, putative	1.07	1	1	1	1	1	1.07	1	1.01	1	-0.0496308	1.01	-0.0832555	-0.0143553
Tb427.04.5120	hypothetical protein, conserved	Tb927.4.5120	hypothetical protein, conserved	1	1	1	1	1	1	1.02	1	1	1	0	1	-0.0285692	0
Tb427.04.4930	unspecified product	Tb927.4.4930	symplekin, putative	1	1	1	1	1	1	1.02	1	1	1	0	1	-0.0285692	0
Tb427tmp.244.2600	ankyrin-repeat protein, putative	Tb927.9.15400	ankyrin-repeat protein, putative	1	1	1	1	1	1	1.01	1	1	1	0	1	-0.0143553	0
Tb427tmp.52.0002	hypothetical protein, conserved	Tb927.11.12840	Domain of unknown function (DUF4486), putative	1	1	1	1	1	1	1.01	1	1	1	0	1	-0.0143553	0
Tb427tmp.01.6550	hypothetical protein, conserved	Tb927.11.14920	hypothetical protein, conserved	1.01	1	1	1	1	1	1.01	1	1	1	-0.0071955	1	-0.0143553	0
Tb427.06.1120	hypothetical protein, conserved	Tb927.6.1120	hypothetical protein, conserved	1.1	1	1	1	1	1.05	1	1	1	1.05	0	1	0	0.0703893
Tb427.07.3550	hypothetical protein, conserved	Tb927.7.3550	cytoskeleton associated protein, putative	1.06	1	1.03	1	1	1	1	1	1	1.03	0	1	0	0.0426443
Tb427.06.1940	hypothetical protein, conserved	Tb927.6.1940	leucine-rich repeat protein (LRRP), putative	1.05	1.05	1	1	1	1	1.05	1	1	1	-0.0703893	1	-0.0703893	0
Tb427.03.5400	hypothetical protein, conserved	Tb927.3.5400	serine/threonine protein kinase RIO1, putative	1.06	1.06	1.06	1.06	1.06	1	1.06	1.06	1.06	1.06	0	1.06	0	0
Tb427.10.6610	chaperone protein DNAj, putative	Tb927.10.6610	chaperone protein DnaJ, putative	1.13	1.13	1	1	1.13	1	1.13	1.13	1.13	1.13	0	1.13	0	0
Tb427tmp.02.2260	kinesin family member 6, putative	Tb927.11.4660	Kinesin-13 2	1	1	1	1	1	1	1.05	1	1.05	1	0	1.05	0	-0.0703893
Tb427tmp.01.7170	C-14 sterol reductase, putative	Tb927.11.15530	C-14 sterol reductase, putative	1	1	1	1	1	1	1.08	1	1.08	1	0	1.08	0	-0.111031
Tb427.08.8020	monoglyceride lipase, putative	Tb927.8.8020	monoglyceride lipase, putative	1	1	1	1	1	1	1.11	1	1.11	1	0	1.11	0	-0.15056
Tb427.10.12840	mitochondrial 2-oxoglutarate/malate carrier protein, putative	Tb927.10.12840	mitochondrial carrier protein	1	1	1	1	1	1	1.25	1.25	1	1	0	1.25	0	-0.321928
Tb427.10.12390	hypothetical protein, conserved	Tb927.10.12390	hypothetical protein, conserved	1	1.28	1	1.13	1.13	1	1	1	1	1.13	-0.0127111	1	0	0.176323
Tb427tmp.160.1160	nucleolar protein	Tb927.9.2470	nucleolar protein	1.14	1.04	1	1.04	1.04	1	1.09	1.09	1	1.04	-0.0677446	1.09	0	-0.0677446
Tb427.10.2090	EF-1-alpha			1.48	1	1.34	1	1	1.01	1.1	1.1	1	1.175	-0.0776794	1.1	0	0.0951572
Tb427.04.1730	hypothetical protein, conserved	Tb927.4.1730	Nucleus and spindle associated protein 4	1.21	1	1	1.01	1	1	1.21	1	1.21	1.01	-0.129691	1.21	0	-0.260652
Tb427tmp.160.0830	hypothetical protein, conserved	Tb927.9.2030	Orc1-like protein	1.26	1.19	1.06	1.12	1	1	1	1	1	1.09	-0.168454	1	0	0.124328
Tb427.01.2330	beta tubulin	Tb927.1.2330	beta tubulin	10.12	3.83	5.17	6.47	8.09	1.79	5.57	8.72	1.45	5.38	-0.374587	5.085	-0.13143	0.0813584
																		463	351	602	330

## Sheet: GO BSF
ID	GO term (cellular component)	Result count	Result gene list	Fold enrichment	P-value			ID	GO term (molecular function)	Result count	Result gene list	Fold enrichment	P-value
GO:0005840	ribosome	89	Tb927.1.3180,Tb927.10.1080,Tb927.10.1100,Tb927.10.11390,Tb927.10.11540,Tb927.10.12680,Tb927.10.13500,Tb927.10.13730,Tb927.10.14580,Tb927.10.14600,Tb927.10.1590,Tb927.10.190,Tb927.10.220,Tb927.10.270,Tb927.10.3280,Tb927.10.3370,Tb927.10.3840,Tb927.10.3940,Tb927.10.4110,Tb927.10.5030,Tb927.10.5330,Tb927.10.5460,Tb927.10.600,Tb927.10.7330,Tb927.10.7710,Tb927.10.8430,Tb927.10.9800,Tb927.10.9880,Tb927…	4.66	4.9109e-37			GO:0003735	structural constituent of ribosome	80	Tb927.1.3180,Tb927.10.1080,Tb927.10.1100,Tb927.10.11390,Tb927.10.11540,Tb927.10.12680,Tb927.10.13500,Tb927.10.13730,Tb927.10.14580,Tb927.10.14600,Tb927.10.1590,Tb927.10.190,Tb927.10.220,Tb927.10.270,Tb927.10.3280,Tb927.10.3370,Tb927.10.3840,Tb927.10.3940,Tb927.10.4110,Tb927.10.5030,Tb927.10.5330,Tb927.10.5460,Tb927.10.7330,Tb927.10.7710,Tb927.10.8430,Tb927.10.9800,Tb927.10.9880,Tb927.11.10160,Tb9…	7.72	1.2945e-51
GO:0005829	cytosol	85	Tb927.1.3180,Tb927.10.1080,Tb927.10.1100,Tb927.10.11390,Tb927.10.11540,Tb927.10.1260,Tb927.10.12680,Tb927.10.13500,Tb927.10.13730,Tb927.10.14580,Tb927.10.14600,Tb927.10.1590,Tb927.10.270,Tb927.10.3280,Tb927.10.3370,Tb927.10.3840,Tb927.10.3940,Tb927.10.4110,Tb927.10.5300,Tb927.10.5330,Tb927.10.5460,Tb927.10.5620,Tb927.10.830,Tb927.10.8430,Tb927.10.9880,Tb927.11.10790,Tb927.11.11230,Tb927.11.11370,…	3.47	1.73042e-25			GO:0005198	structural molecule activity	86	Tb927.1.3180,Tb927.10.1080,Tb927.10.1100,Tb927.10.11390,Tb927.10.11540,Tb927.10.12680,Tb927.10.13500,Tb927.10.13730,Tb927.10.14580,Tb927.10.14600,Tb927.10.1590,Tb927.10.190,Tb927.10.220,Tb927.10.270,Tb927.10.3280,Tb927.10.3370,Tb927.10.3840,Tb927.10.3940,Tb927.10.4110,Tb927.10.5030,Tb927.10.5330,Tb927.10.5460,Tb927.10.7330,Tb927.10.7710,Tb927.10.8430,Tb927.10.9800,Tb927.10.9880,Tb927.11.10110,Tb9…	6.53	1.23814e-48
GO:0005856	cytoskeleton	138	Tb927.1.1100,Tb927.1.990,Tb927.10.11250,Tb927.10.1130,Tb927.10.12410,Tb927.10.13240,Tb927.10.14500,Tb927.10.14570,Tb927.10.15000,Tb927.10.15230,Tb927.10.15440,Tb927.10.2190,Tb927.10.2380,Tb927.10.3160,Tb927.10.3310,Tb927.10.4170,Tb927.10.5230,Tb927.10.5430,Tb927.10.6350,Tb927.10.650,Tb927.10.6960,Tb927.10.7120,Tb927.10.7690,Tb927.11.10110,Tb927.11.10120,Tb927.11.10620,Tb927.11.10800,Tb927.11.1101…	2.39	8.26839e-25			GO:0003723	RNA binding	87	Tb927.10.1080,Tb927.10.1100,Tb927.10.11390,Tb927.10.11540,Tb927.10.1260,Tb927.10.13500,Tb927.10.13730,Tb927.10.14600,Tb927.10.14630,Tb927.10.14680,Tb927.10.15170,Tb927.10.190,Tb927.10.2060,Tb927.10.2910,Tb927.10.3840,Tb927.10.3940,Tb927.10.4110,Tb927.10.5300,Tb927.10.5330,Tb927.10.5460,Tb927.10.9800,Tb927.10.9880,Tb927.11.10160,Tb927.11.1050,Tb927.11.10790,Tb927.11.11230,Tb927.11.11370,Tb927.11.1…	2.45	9.34912e-16
GO:0005730	nucleolus	88	Tb927.1.3180,Tb927.10.10340,Tb927.10.1080,Tb927.10.1100,Tb927.10.11390,Tb927.10.12430,Tb927.10.13500,Tb927.10.13730,Tb927.10.14580,Tb927.10.14630,Tb927.10.14680,Tb927.10.15170,Tb927.10.15370,Tb927.10.1590,Tb927.10.2060,Tb927.10.220,Tb927.10.270,Tb927.10.3840,Tb927.10.5300,Tb927.10.6320,Tb927.10.70,Tb927.10.7710,Tb927.10.8200,Tb927.10.8430,Tb927.10.9780,Tb927.10.9800,Tb927.10.9880,Tb927.11.1050,Tb…	3.11	6.42304e-23			GO:0019843	rRNA binding	16	Tb927.10.1100,Tb927.10.14680,Tb927.11.1050,Tb927.11.2050,Tb927.11.3000,Tb927.11.3590,Tb927.2.5910,Tb927.6.2050,Tb927.6.4980,Tb927.7.270,Tb927.7.4340,Tb927.7.5170,Tb927.8.1110,Tb927.8.6030,Tb927.9.11380,Tb927.9.15110,	7.16	1.68828e-10
GO:0043226	organelle	413	Tb927.1.1100,Tb927.1.1690,Tb927.1.2430,Tb927.1.3180,Tb927.1.4160,Tb927.1.4520,Tb927.1.650,Tb927.1.990,Tb927.10.10140,Tb927.10.10220,Tb927.10.10340,Tb927.10.10460,Tb927.10.10750,Tb927.10.1080,Tb927.10.1100,Tb927.10.11250,Tb927.10.1130,Tb927.10.11300,Tb927.10.11390,Tb927.10.11540,Tb927.10.11980,Tb927.10.12240,Tb927.10.12410,Tb927.10.12430,Tb927.10.1260,Tb927.10.12680,Tb927.10.13240,Tb927.10.13500,T…	1.16	7.65904e-16			GO:0003729	mRNA binding	34	Tb927.10.11540,Tb927.10.15170,Tb927.10.190,Tb927.10.3840,Tb927.10.3940,Tb927.10.5330,Tb927.11.10790,Tb927.11.11370,Tb927.11.14000,Tb927.11.14130,Tb927.11.14960,Tb927.11.3490,Tb927.11.3590,Tb927.11.6180,Tb927.11.8200,Tb927.3.3130,Tb927.3.5050,Tb927.4.2030,Tb927.4.3550,Tb927.4.470,Tb927.6.4440,Tb927.6.4980,Tb927.7.1050,Tb927.7.1730,Tb927.8.1330,Tb927.9.10400,Tb927.9.10770,Tb927.9.13990,Tb927.9.1536…	2.69	1.09009e-07
GO:0032991	protein-containing complex	157	Tb927.1.1690,Tb927.1.2430,Tb927.1.3180,Tb927.10.10340,Tb927.10.10460,Tb927.10.1080,Tb927.10.1100,Tb927.10.1130,Tb927.10.11300,Tb927.10.11390,Tb927.10.11540,Tb927.10.11980,Tb927.10.12430,Tb927.10.1260,Tb927.10.12680,Tb927.10.13500,Tb927.10.13730,Tb927.10.14500,Tb927.10.14580,Tb927.10.14600,Tb927.10.14630,Tb927.10.15350,Tb927.10.15370,Tb927.10.1590,Tb927.10.270,Tb927.10.3280,Tb927.10.3370,Tb927.10.…	1.78	3.41262e-15			GO:0003674	molecular function	275	Tb927.1.1690,Tb927.1.2430,Tb927.1.3180,Tb927.1.4520,Tb927.1.990,Tb927.10.10340,Tb927.10.10460,Tb927.10.1050,Tb927.10.10750,Tb927.10.1080,Tb927.10.1100,Tb927.10.1130,Tb927.10.11390,Tb927.10.11540,Tb927.10.11980,Tb927.10.12240,Tb927.10.12340,Tb927.10.1260,Tb927.10.12680,Tb927.10.13500,Tb927.10.13730,Tb927.10.14420,Tb927.10.14570,Tb927.10.14580,Tb927.10.14600,Tb927.10.14630,Tb927.10.14680,Tb927.10.1…	1.16	9.61491e-05
GO:0005929	cilium	182	Tb927.1.1100,Tb927.1.4520,Tb927.1.990,Tb927.10.10140,Tb927.10.10750,Tb927.10.11250,Tb927.10.1130,Tb927.10.11300,Tb927.10.12410,Tb927.10.13240,Tb927.10.14380,Tb927.10.14420,Tb927.10.14490,Tb927.10.14500,Tb927.10.14570,Tb927.10.15000,Tb927.10.15170,Tb927.10.15230,Tb927.10.15250,Tb927.10.2190,Tb927.10.2380,Tb927.10.3160,Tb927.10.3280,Tb927.10.3310,Tb927.10.4170,Tb927.10.5230,Tb927.10.5430,Tb927.10.6…	1.39	6.31518e-08			GO:0008092	cytoskeletal protein binding	10	Tb927.10.14570,Tb927.10.6350,Tb927.10.6830,Tb927.10.7690,Tb927.11.1430,Tb927.5.2950,Tb927.6.4390,Tb927.8.4460,Tb927.8.6240,Tb927.9.15050,	1.46	0.148403
GO:0005622	intracellular anatomical structure	415	Tb927.1.1100,Tb927.1.1690,Tb927.1.2430,Tb927.1.3180,Tb927.1.4160,Tb927.1.4520,Tb927.1.650,Tb927.1.990,Tb927.10.10220,Tb927.10.10340,Tb927.10.10460,Tb927.10.10750,Tb927.10.1080,Tb927.10.1100,Tb927.10.11250,Tb927.10.1130,Tb927.10.11300,Tb927.10.11390,Tb927.10.11540,Tb927.10.11980,Tb927.10.12240,Tb927.10.12340,Tb927.10.12410,Tb927.10.12430,Tb927.10.1260,Tb927.10.12680,Tb927.10.13240,Tb927.10.13500,T…	1.08	1.28343e-06			GO:0140657	ATP-dependent activity	22	Tb927.10.1130,Tb927.10.14570,Tb927.10.9780,Tb927.11.11220,Tb927.11.11290,Tb927.11.12110,Tb927.11.2550,Tb927.11.3360,Tb927.11.4980,Tb927.11.5510,Tb927.11.715,Tb927.11.8190,Tb927.2.5980,Tb927.2.6130,Tb927.3.2600,Tb927.4.2510,Tb927.4.870,Tb927.6.3030,Tb927.6.4390,Tb927.7.3160,Tb927.7.920,Tb927.9.4680,	1.19	0.227122
GO:0005575	cellular component	438	Tb927.1.1100,Tb927.1.1690,Tb927.1.2430,Tb927.1.3180,Tb927.1.4160,Tb927.1.4520,Tb927.1.650,Tb927.1.990,Tb927.10.10140,Tb927.10.10220,Tb927.10.10340,Tb927.10.10460,Tb927.10.10750,Tb927.10.1080,Tb927.10.1100,Tb927.10.11250,Tb927.10.1130,Tb927.10.11300,Tb927.10.11390,Tb927.10.11540,Tb927.10.11980,Tb927.10.12240,Tb927.10.12340,Tb927.10.12410,Tb927.10.12430,Tb927.10.1260,Tb927.10.12680,Tb927.10.13240,T…	1.04	1.05521e-05			GO:0019899	enzyme binding	5	Tb927.10.5030,Tb927.11.11370,Tb927.11.9920,Tb927.4.4760,Tb927.6.4440,	1.43	0.272762
GO:0005737	cytoplasm	351	Tb927.1.1690,Tb927.1.3180,Tb927.1.4160,Tb927.1.4520,Tb927.1.990,Tb927.10.10220,Tb927.10.10340,Tb927.10.10750,Tb927.10.1080,Tb927.10.1100,Tb927.10.11250,Tb927.10.1130,Tb927.10.11300,Tb927.10.11390,Tb927.10.11540,Tb927.10.11980,Tb927.10.12240,Tb927.10.12340,Tb927.10.12410,Tb927.10.1260,Tb927.10.12680,Tb927.10.13240,Tb927.10.13500,Tb927.10.13730,Tb927.10.14380,Tb927.10.14420,Tb927.10.14490,Tb927.10.…	1.06	0.0153329			GO:0004386	helicase activity	6	Tb927.10.9780,Tb927.11.12110,Tb927.11.4980,Tb927.11.8190,Tb927.3.2600,Tb927.9.4680,	1.23	0.361859
GO:0005694	chromosome	16	Tb927.1.2430,Tb927.10.10340,Tb927.10.10460,Tb927.10.15350,Tb927.10.6330,Tb927.11.16920,Tb927.11.2550,Tb927.11.7350,Tb927.11.8190,Tb927.2.2670,Tb927.3.5620,Tb927.5.4170,Tb927.7.2820,Tb927.7.6360,Tb927.9.10920,Tb927.9.15360,	1.5	0.068369			GO:0043167	ion binding	78	Tb927.1.1690,Tb927.1.2430,Tb927.1.4520,Tb927.10.10340,Tb927.10.10460,Tb927.10.10750,Tb927.10.11390,Tb927.10.12340,Tb927.10.1260,Tb927.10.14420,Tb927.10.14570,Tb927.10.1590,Tb927.10.4160,Tb927.10.5030,Tb927.10.5230,Tb927.10.6920,Tb927.10.6960,Tb927.10.7330,Tb927.10.7690,Tb927.10.830,Tb927.10.9780,Tb927.11.11010,Tb927.11.11220,Tb927.11.11290,Tb927.11.12110,Tb927.11.12150,Tb927.11.12190,Tb927.11.124…	1.02	0.450141
GO:0005634	nucleus	165	Tb927.1.2430,Tb927.1.3180,Tb927.1.650,Tb927.10.10340,Tb927.10.10460,Tb927.10.1080,Tb927.10.1100,Tb927.10.11300,Tb927.10.11390,Tb927.10.11540,Tb927.10.12240,Tb927.10.12430,Tb927.10.13500,Tb927.10.13730,Tb927.10.14380,Tb927.10.14580,Tb927.10.14630,Tb927.10.14680,Tb927.10.15000,Tb927.10.15170,Tb927.10.15180,Tb927.10.15350,Tb927.10.15370,Tb927.10.1590,Tb927.10.2060,Tb927.10.2190,Tb927.10.220,Tb927.10…	1.09	0.0905412			GO:0016853	isomerase activity	6	Tb927.11.3510,Tb927.6.1320,Tb927.7.3430,Tb927.8.5230,Tb927.9.3440,Tb927.9.9820,	1.03	0.533374
GO:0005811	lipid droplet	1	Tb927.7.2160,	1.97	0.406528			GO:0030234	enzyme regulator activity	5	Tb927.10.3370,Tb927.10.5230,Tb927.11.10340,Tb927.3.5520,Tb927.5.1820,	0.97	0.588523
GO:0005815	microtubule organizing center	18	Tb927.1.1100,Tb927.10.13240,Tb927.10.2190,Tb927.10.4170,Tb927.11.715,Tb927.11.7560,Tb927.3.5290,Tb927.4.1720,Tb927.4.2490,Tb927.5.2730,Tb927.7.3990,Tb927.8.4580,Tb927.8.5400,Tb927.9.11260,Tb927.9.11360,Tb927.9.1340,Tb927.9.13785,Tb927.9.9820,	0.93	0.665954			GO:0016779	nucleotidyltransferase activity	5	Tb927.10.15370,Tb927.11.13240,Tb927.11.5780,Tb927.7.3990,Tb927.9.4080,	0.94	0.623231
GO:0005777	peroxisome	9	Tb927.10.3080,Tb927.10.5620,Tb927.10.830,Tb927.3.2960,Tb927.3.3270,Tb927.8.3530,Tb927.9.12550,Tb927.9.5770,Tb927.9.9820,	0.9	0.670919			GO:0008289	lipid binding	2	Tb927.4.610,Tb927.7.6860,	0.94	0.637223
GO:0000228	nuclear chromosome	2	Tb927.11.16920,Tb927.11.8190,	0.79	0.729824			GO:0032182	ubiquitin-like protein binding	1	Tb927.10.6830,	0.86	0.699102
GO:0005768	endosome	3	Tb927.11.11020,Tb927.4.610,Tb927.7.3530,	0.78	0.749784			GO:0008135	translation factor activity, RNA binding	3	Tb927.10.5300,Tb927.8.6880,Tb927.9.4680,	0.8	0.733358
GO:0005773	vacuole	2	Tb927.7.3530,Tb927.8.7980,	0.54	0.891968			GO:0042393	histone binding	1	Tb927.10.15180,	0.76	0.742793
GO:0005654	nucleoplasm	40	Tb927.1.2430,Tb927.1.650,Tb927.10.10340,Tb927.10.10460,Tb927.10.12430,Tb927.10.14630,Tb927.10.15370,Tb927.10.2060,Tb927.10.2910,Tb927.10.3940,Tb927.10.8430,Tb927.11.11290,Tb927.11.12190,Tb927.11.12420,Tb927.11.13240,Tb927.11.14960,Tb927.11.16920,Tb927.11.2550,Tb927.11.2760,Tb927.11.6790,Tb927.11.7350,Tb927.11.9880,Tb927.2.2670,Tb927.2.5980,Tb927.3.1340,Tb927.3.2310,Tb927.3.5440,Tb927.3.5520,Tb927…	0.77	0.975306			GO:0008233	peptidase activity	9	Tb927.10.1050,Tb927.10.10750,Tb927.11.1090,Tb927.2.5980,Tb927.5.4300,Tb927.6.3310,Tb927.8.3060,Tb927.8.8330,Tb927.9.3080,	0.84	0.752305
GO:0005794	Golgi apparatus	6	Tb927.10.2130,Tb927.10.6350,Tb927.11.16850,Tb927.11.6220,Tb927.8.7980,Tb927.9.15050,	0.46	0.991125			GO:0016301	kinase activity	14	Tb927.10.14420,Tb927.10.830,Tb927.11.12420,Tb927.2.2260,Tb927.2.4200,Tb927.2.5660,Tb927.3.3270,Tb927.4.1720,Tb927.5.3970,Tb927.8.1690,Tb927.8.1780,Tb927.9.10920,Tb927.9.11260,Tb927.9.12550,	0.86	0.765372
GO:0005635	nuclear envelope	6	Tb927.10.12240,Tb927.10.9650,Tb927.11.5400,Tb927.8.4660,Tb927.9.1340,Tb927.9.13520,	0.44	0.994804			GO:0003677	DNA binding	13	Tb927.1.2430,Tb927.10.10460,Tb927.10.15350,Tb927.11.2550,Tb927.11.5780,Tb927.11.7350,Tb927.11.8190,Tb927.2.2670,Tb927.5.4170,Tb927.7.2820,Tb927.7.3990,Tb927.7.6360,Tb927.9.10770,	0.84	0.775241
GO:0031410	cytoplasmic vesicle	37	Tb927.10.10220,Tb927.10.11980,Tb927.10.13240,Tb927.10.16000,Tb927.10.2130,Tb927.10.5690,Tb927.10.600,Tb927.10.6830,Tb927.10.9040,Tb927.10.990,Tb927.11.11020,Tb927.11.12510,Tb927.11.13170,Tb927.11.14000,Tb927.11.2760,Tb927.11.3510,Tb927.11.5020,Tb927.11.6140,Tb927.11.6220,Tb927.11.9150,Tb927.11.9920,Tb927.3.1310,Tb927.3.4190,Tb927.4.1350,Tb927.4.2130,Tb927.4.2490,Tb927.4.610,Tb927.5.1600,Tb927.5.3…	0.6	0.99993			GO:0030674	protein-macromolecule adaptor activity	1	Tb927.10.11980,	0.68	0.780153
GO:0005783	endoplasmic reticulum	7	Tb927.10.12240,Tb927.11.5400,Tb927.11.6220,Tb927.4.1350,Tb927.6.3030,Tb927.8.1720,Tb927.8.4460,	0.32	0.999966			GO:0016765	transferase activity, transferring alkyl or aryl (other than methyl) groups	1	Tb927.10.3080,	0.68	0.780153
GO:0005886	plasma membrane	8	Tb927.10.5690,Tb927.10.6830,Tb927.2.5980,Tb927.2.6130,Tb927.2.6220,Tb927.4.2510,Tb927.8.8330,Tb927.9.1050,	0.31	0.999993			GO:0016798	hydrolase activity, acting on glycosyl bonds	1	Tb927.3.2960,	0.62	0.812096
GO:0005739	mitochondrion	54	Tb927.1.1690,Tb927.1.4160,Tb927.10.1260,Tb927.10.15250,Tb927.10.15660,Tb927.10.16000,Tb927.10.1700,Tb927.10.2060,Tb927.10.3080,Tb927.10.3370,Tb927.10.600,Tb927.10.6350,Tb927.10.8320,Tb927.11.16850,Tb927.11.2990,Tb927.11.3710,Tb927.11.5780,Tb927.11.5880,Tb927.11.6010,Tb927.11.9150,Tb927.2.5890,Tb927.2.6130,Tb927.3.3130,Tb927.3.4130,Tb927.4.1790,Tb927.4.2060,Tb927.5.3330,Tb927.6.1680,Tb927.6.1890,T…	0.6	0.999999			GO:0016810	hydrolase activity, acting on carbon-nitrogen (but not peptide) bonds	1	Tb927.3.2960,	0.62	0.812096
								GO:0016829	lyase activity	4	Tb927.10.16000,Tb927.10.5620,Tb927.11.16410,Tb927.5.1450,	0.62	0.892893
								GO:0004518	nuclease activity	3	Tb927.1.1690,Tb927.7.3990,Tb927.9.3670,	0.58	0.893673
								GO:0003924	GTPase activity	2	Tb927.11.5400,Tb927.8.6880,	0.47	0.929132
								GO:0016746	acyltransferase activity	2	Tb927.11.6220,Tb927.7.2250,	0.45	0.940309
								GO:0008168	methyltransferase activity	3	Tb927.10.14630,Tb927.10.3080,Tb927.4.3840,	0.48	0.953443
								GO:0051082	unfolded protein binding	2	Tb927.11.11290,Tb927.11.15130,	0.39	0.967637
								GO:0016491	oxidoreductase activity	8	Tb927.10.12240,Tb927.3.5440,Tb927.4.1950,Tb927.7.7230,Tb927.8.3530,Tb927.9.15380,Tb927.9.5770,Tb927.9.9820,	0.58	0.971164
								GO:0016757	glycosyltransferase activity	1	Tb927.4.3320,	0.25	0.983198
								GO:0016791	phosphatase activity	1	Tb927.11.10340,	0.17	0.997964
								GO:0016874	ligase activity	1	Tb927.10.1260,	0.15	0.998735
								GO:0022857	transmembrane transporter activity	4	Tb927.2.6130,Tb927.2.6220,Tb927.4.2510,Tb927.8.7980,	0.26	0.999911

## Sheet: GO PCF
ID	GO term (cellular component)	Result count	Result gene list	Fold enrichment	P-value			ID	GO term (molecular process)	Result count	Result gene list	Fold enrichment	P-value
GO:0005730	nucleolus	100	Tb927.1.3180,Tb927.10.10010,Tb927.10.10340,Tb927.10.1080,Tb927.10.1100,Tb927.10.11390,Tb927.10.12430,Tb927.10.13500,Tb927.10.13730,Tb927.10.14330,Tb927.10.14580,Tb927.10.14680,Tb927.10.14750,Tb927.10.15170,Tb927.10.1590,Tb927.10.170,Tb927.10.2060,Tb927.10.2580,Tb927.10.270,Tb927.10.3840,Tb927.10.5300,Tb927.10.6320,Tb927.10.7500,Tb927.10.7710,Tb927.10.8200,Tb927.10.9780,Tb927.10.9800,Tb927.10.9880…	4.65	4.33974e-42			GO:0003735	structural constituent of ribosome	65	Tb927.1.3180,Tb927.10.10010,Tb927.10.1080,Tb927.10.1100,Tb927.10.11390,Tb927.10.11540,Tb927.10.12680,Tb927.10.13500,Tb927.10.13730,Tb927.10.14580,Tb927.10.14600,Tb927.10.1590,Tb927.10.190,Tb927.10.270,Tb927.10.3840,Tb927.10.3930,Tb927.10.3940,Tb927.10.5330,Tb927.10.7330,Tb927.10.7710,Tb927.10.9800,Tb927.10.9880,Tb927.11.10790,Tb927.11.11230,Tb927.11.11820,Tb927.11.14130,Tb927.11.15880,Tb927.11.16…	8.25	4.56443e-43
GO:0005840	ribosome	71	Tb927.1.3180,Tb927.10.10010,Tb927.10.1080,Tb927.10.1100,Tb927.10.11390,Tb927.10.11540,Tb927.10.12680,Tb927.10.13500,Tb927.10.13730,Tb927.10.14580,Tb927.10.14600,Tb927.10.1590,Tb927.10.190,Tb927.10.270,Tb927.10.3840,Tb927.10.3930,Tb927.10.3940,Tb927.10.5330,Tb927.10.7330,Tb927.10.7710,Tb927.10.9800,Tb927.10.9880,Tb927.11.10790,Tb927.11.11230,Tb927.11.11370,Tb927.11.11820,Tb927.11.14130,Tb927.11.14…	4.89	9.99269e-31			GO:0005198	structural molecule activity	66	Tb927.1.3180,Tb927.10.10010,Tb927.10.1080,Tb927.10.1100,Tb927.10.11390,Tb927.10.11540,Tb927.10.12680,Tb927.10.13500,Tb927.10.13730,Tb927.10.14580,Tb927.10.14600,Tb927.10.1590,Tb927.10.190,Tb927.10.270,Tb927.10.3840,Tb927.10.3930,Tb927.10.3940,Tb927.10.5330,Tb927.10.7330,Tb927.10.7710,Tb927.10.9800,Tb927.10.9880,Tb927.11.10790,Tb927.11.11230,Tb927.11.11820,Tb927.11.14130,Tb927.11.15880,Tb927.11.16…	6.6	6.15379e-37
GO:0005829	cytosol	69	Tb927.1.3180,Tb927.10.1080,Tb927.10.1100,Tb927.10.11390,Tb927.10.11540,Tb927.10.12680,Tb927.10.13500,Tb927.10.13730,Tb927.10.14580,Tb927.10.14600,Tb927.10.1590,Tb927.10.270,Tb927.10.3840,Tb927.10.3930,Tb927.10.3940,Tb927.10.5300,Tb927.10.5330,Tb927.10.5620,Tb927.10.830,Tb927.10.9880,Tb927.11.10790,Tb927.11.11230,Tb927.11.11370,Tb927.11.13020,Tb927.11.14130,Tb927.11.15880,Tb927.11.16280,Tb927.11.2…	3.71	2.08365e-22			GO:0003723	RNA binding	94	Tb927.10.1080,Tb927.10.1100,Tb927.10.11390,Tb927.10.11540,Tb927.10.13500,Tb927.10.13730,Tb927.10.14550,Tb927.10.14600,Tb927.10.14680,Tb927.10.14750,Tb927.10.15170,Tb927.10.170,Tb927.10.190,Tb927.10.2060,Tb927.10.2100,Tb927.10.2580,Tb927.10.2910,Tb927.10.3840,Tb927.10.3930,Tb927.10.3940,Tb927.10.4430,Tb927.10.5300,Tb927.10.5330,Tb927.10.7500,Tb927.10.9800,Tb927.10.9880,Tb927.11.1050,Tb927.11.10790…	3.48	9.05987e-29
GO:0032991	protein-containing complex	138	Tb927.1.3180,Tb927.10.10010,Tb927.10.10340,Tb927.10.10360,Tb927.10.10460,Tb927.10.1080,Tb927.10.10880,Tb927.10.1100,Tb927.10.1130,Tb927.10.11390,Tb927.10.11540,Tb927.10.12430,Tb927.10.12680,Tb927.10.13500,Tb927.10.13730,Tb927.10.14330,Tb927.10.14580,Tb927.10.14600,Tb927.10.14750,Tb927.10.15130,Tb927.10.15350,Tb927.10.15400,Tb927.10.1590,Tb927.10.170,Tb927.10.270,Tb927.10.2940,Tb927.10.3840,Tb927.…	2.06	1.16146e-19			GO:0019843	rRNA binding	19	Tb927.10.1100,Tb927.10.14680,Tb927.10.7500,Tb927.11.1050,Tb927.11.2050,Tb927.11.3000,Tb927.11.3590,Tb927.11.6300,Tb927.2.5910,Tb927.3.2830,Tb927.6.2050,Tb927.6.4980,Tb927.7.270,Tb927.7.5170,Tb927.8.1110,Tb927.8.6030,Tb927.8.760,Tb927.9.11380,Tb927.9.15110,	11.19	4.93556e-16
GO:0005634	nucleus	167	Tb927.1.1610,Tb927.1.3180,Tb927.10.10010,Tb927.10.10340,Tb927.10.10460,Tb927.10.1080,Tb927.10.1100,Tb927.10.11390,Tb927.10.11540,Tb927.10.12240,Tb927.10.12430,Tb927.10.13500,Tb927.10.13730,Tb927.10.14330,Tb927.10.14550,Tb927.10.14580,Tb927.10.14680,Tb927.10.14750,Tb927.10.14870,Tb927.10.15000,Tb927.10.15130,Tb927.10.15170,Tb927.10.15180,Tb927.10.15350,Tb927.10.1590,Tb927.10.170,Tb927.10.1990,Tb92…	1.45	1.89473e-09			GO:0003729	mRNA binding	41	Tb927.10.11540,Tb927.10.14550,Tb927.10.15170,Tb927.10.190,Tb927.10.2100,Tb927.10.3840,Tb927.10.3930,Tb927.10.3940,Tb927.10.4430,Tb927.10.5330,Tb927.11.10790,Tb927.11.11370,Tb927.11.14000,Tb927.11.14130,Tb927.11.14960,Tb927.11.2250,Tb927.11.3590,Tb927.11.550,Tb927.11.6180,Tb927.11.6300,Tb927.3.1590,Tb927.3.3130,Tb927.3.5050,Tb927.4.2040,Tb927.4.3550,Tb927.4.4150,Tb927.6.4440,Tb927.6.4980,Tb927.7.1…	4.27	1.27387e-15
GO:0043226	organelle	306	Tb927.1.1610,Tb927.1.3180,Tb927.1.4520,Tb927.10.10010,Tb927.10.10340,Tb927.10.10360,Tb927.10.10460,Tb927.10.10750,Tb927.10.1080,Tb927.10.10880,Tb927.10.1100,Tb927.10.11250,Tb927.10.1130,Tb927.10.11390,Tb927.10.11540,Tb927.10.12240,Tb927.10.12430,Tb927.10.12680,Tb927.10.13500,Tb927.10.13730,Tb927.10.14330,Tb927.10.14420,Tb927.10.14490,Tb927.10.14550,Tb927.10.14580,Tb927.10.14600,Tb927.10.14680,Tb9…	1.14	1.79981e-08			GO:0003674	molecular function	224	Tb927.1.3180,Tb927.1.4520,Tb927.10.10010,Tb927.10.10340,Tb927.10.10360,Tb927.10.10460,Tb927.10.10750,Tb927.10.1080,Tb927.10.10880,Tb927.10.1100,Tb927.10.1130,Tb927.10.11390,Tb927.10.11540,Tb927.10.12240,Tb927.10.12340,Tb927.10.12680,Tb927.10.13500,Tb927.10.13730,Tb927.10.1420,Tb927.10.14420,Tb927.10.14550,Tb927.10.14580,Tb927.10.14600,Tb927.10.14680,Tb927.10.14750,Tb927.10.15130,Tb927.10.15170,Tb…	1.25	3.8914e-07
GO:0005856	cytoskeleton	79	Tb927.10.10360,Tb927.10.11250,Tb927.10.1130,Tb927.10.15000,Tb927.10.15400,Tb927.10.2190,Tb927.10.3780,Tb927.10.4170,Tb927.10.7690,Tb927.11.11010,Tb927.11.11220,Tb927.11.1150,Tb927.11.13020,Tb927.11.13270,Tb927.11.1430,Tb927.11.14300,Tb927.11.15120,Tb927.11.2540,Tb927.11.3710,Tb927.11.3880,Tb927.11.4000,Tb927.11.4480,Tb927.11.5190,Tb927.11.5890,Tb927.11.6790,Tb927.11.6920,Tb927.11.715,Tb927.11.720…	1.8	6.24012e-08			GO:0004386	helicase activity	8	Tb927.10.14550,Tb927.10.9780,Tb927.11.11640,Tb927.11.4980,Tb927.4.2630,Tb927.5.1560,Tb927.9.10960,Tb927.9.12510,	2.16	0.0316866
GO:0005622	intracellular anatomical structure	321	Tb927.1.1610,Tb927.1.3180,Tb927.1.4520,Tb927.10.10010,Tb927.10.10340,Tb927.10.10360,Tb927.10.10460,Tb927.10.10750,Tb927.10.1080,Tb927.10.10880,Tb927.10.1100,Tb927.10.11250,Tb927.10.1130,Tb927.10.11390,Tb927.10.11540,Tb927.10.12240,Tb927.10.12340,Tb927.10.12430,Tb927.10.12680,Tb927.10.13260,Tb927.10.13500,Tb927.10.13730,Tb927.10.1420,Tb927.10.14330,Tb927.10.14420,Tb927.10.14490,Tb927.10.14550,Tb92…	1.1	6.45888e-08			GO:0030555	RNA modification guide activity	1	Tb927.10.7500,	25.91	0.0385989
GO:0005575	cellular component	334	Tb927.1.1610,Tb927.1.3180,Tb927.1.4520,Tb927.10.10010,Tb927.10.10340,Tb927.10.10360,Tb927.10.10460,Tb927.10.10750,Tb927.10.1080,Tb927.10.10880,Tb927.10.1100,Tb927.10.11250,Tb927.10.1130,Tb927.10.11390,Tb927.10.11540,Tb927.10.12240,Tb927.10.12340,Tb927.10.12430,Tb927.10.12680,Tb927.10.13260,Tb927.10.13500,Tb927.10.13730,Tb927.10.1420,Tb927.10.14330,Tb927.10.14420,Tb927.10.14490,Tb927.10.14550,Tb92…	1.04	1.12757e-05			GO:0008135	translation factor activity, RNA binding	6	Tb927.10.2100,Tb927.10.5300,Tb927.11.13090,Tb927.5.2570,Tb927.8.4500,Tb927.8.5880,	2.1	0.0654555
GO:0005694	chromosome	12	Tb927.10.10340,Tb927.10.10460,Tb927.10.15350,Tb927.10.740,Tb927.11.11640,Tb927.11.7350,Tb927.3.5620,Tb927.5.4170,Tb927.6.3090,Tb927.7.2820,Tb927.7.6360,Tb927.9.10440,	1.48	0.112743			GO:0140657	ATP-dependent activity	19	Tb927.10.10880,Tb927.10.1130,Tb927.10.14550,Tb927.10.15400,Tb927.10.9780,Tb927.11.11220,Tb927.11.11640,Tb927.11.14300,Tb927.11.4980,Tb927.11.715,Tb927.2.5980,Tb927.3.930,Tb927.4.2630,Tb927.4.870,Tb927.5.1560,Tb927.7.3160,Tb927.7.920,Tb927.9.10960,Tb927.9.12510,	1.35	0.111001
GO:0005815	microtubule organizing center	18	Tb927.10.10360,Tb927.10.2190,Tb927.10.4170,Tb927.11.715,Tb927.11.7560,Tb927.3.3000,Tb927.3.3200,Tb927.4.1720,Tb927.4.2080,Tb927.4.2490,Tb927.5.2730,Tb927.5.3080,Tb927.6.3090,Tb927.8.4580,Tb927.8.5400,Tb927.9.11360,Tb927.9.13785,Tb927.9.8760,	1.22	0.221928			GO:0008092	cytoskeletal protein binding	8	Tb927.10.10360,Tb927.10.15400,Tb927.10.6830,Tb927.10.7690,Tb927.11.1430,Tb927.5.2950,Tb927.6.3090,Tb927.8.6240,	1.54	0.150661
GO:0005773	vacuole	4	Tb927.10.2940,Tb927.11.13020,Tb927.7.3530,Tb927.7.950,	1.42	0.310956			GO:0030674	protein-macromolecule adaptor activity	2	Tb927.10.15130,Tb927.10.2940,	1.79	0.308931
GO:0005929	cilium	103	Tb927.1.1610,Tb927.1.4520,Tb927.10.10360,Tb927.10.10750,Tb927.10.10880,Tb927.10.11250,Tb927.10.1130,Tb927.10.14330,Tb927.10.14420,Tb927.10.14490,Tb927.10.14870,Tb927.10.15000,Tb927.10.15130,Tb927.10.15170,Tb927.10.2190,Tb927.10.3780,Tb927.10.4170,Tb927.10.6830,Tb927.10.740,Tb927.10.7690,Tb927.10.830,Tb927.11.10360,Tb927.11.11010,Tb927.11.11220,Tb927.11.1150,Tb927.11.12150,Tb927.11.13020,Tb927.11.…	1.04	0.346419			GO:0043167	ion binding	59	Tb927.1.4520,Tb927.10.10340,Tb927.10.10460,Tb927.10.10750,Tb927.10.10880,Tb927.10.11390,Tb927.10.12340,Tb927.10.1420,Tb927.10.14420,Tb927.10.14550,Tb927.10.14750,Tb927.10.15400,Tb927.10.1590,Tb927.10.2100,Tb927.10.6240,Tb927.10.7330,Tb927.10.740,Tb927.10.7690,Tb927.10.830,Tb927.10.9780,Tb927.11.11010,Tb927.11.11220,Tb927.11.11640,Tb927.11.1190,Tb927.11.12150,Tb927.11.12190,Tb927.11.13020,Tb927.11…	1.01	0.476949
GO:0005777	peroxisome	8	Tb927.10.3080,Tb927.10.5620,Tb927.10.6150,Tb927.10.830,Tb927.11.6280,Tb927.3.2960,Tb927.5.2080,Tb927.8.3530,	1.06	0.487433			GO:0008168	methyltransferase activity	5	Tb927.10.14750,Tb927.10.3080,Tb927.10.7500,Tb927.2.4550,Tb927.4.3840,	1.05	0.517826
GO:0000228	nuclear chromosome	2	Tb927.11.11640,Tb927.9.10440,	1.04	0.580565			GO:0016779	nucleotidyltransferase activity	4	Tb927.5.2790,Tb927.9.10440,Tb927.9.14940,Tb927.9.4080,	0.99	0.582008
GO:0005737	cytoplasm	250	Tb927.1.1610,Tb927.1.3180,Tb927.1.4520,Tb927.10.10010,Tb927.10.10340,Tb927.10.10360,Tb927.10.10750,Tb927.10.1080,Tb927.10.10880,Tb927.10.1100,Tb927.10.11250,Tb927.10.1130,Tb927.10.11390,Tb927.10.11540,Tb927.10.12240,Tb927.10.12340,Tb927.10.12680,Tb927.10.13260,Tb927.10.13500,Tb927.10.13730,Tb927.10.1420,Tb927.10.14330,Tb927.10.14420,Tb927.10.14490,Tb927.10.14550,Tb927.10.14580,Tb927.10.14600,Tb92…	0.99	0.628608			GO:0016757	glycosyltransferase activity	3	Tb927.4.3320,Tb927.4.5790,Tb927.5.3050,	1	0.584651
GO:0005764	lysosome	1	Tb927.7.950,	1	0.641189			GO:0032182	ubiquitin-like protein binding	1	Tb927.10.6830,	1.13	0.596079
GO:0005654	nucleoplasm	31	Tb927.10.10340,Tb927.10.10460,Tb927.10.12430,Tb927.10.14750,Tb927.10.2060,Tb927.10.2910,Tb927.10.3940,Tb927.10.7500,Tb927.11.11640,Tb927.11.12190,Tb927.11.13020,Tb927.11.14960,Tb927.11.16030,Tb927.11.6790,Tb927.11.7350,Tb927.11.9880,Tb927.2.370,Tb927.2.5980,Tb927.3.1590,Tb927.3.5620,Tb927.4.3060,Tb927.4.3850,Tb927.4.750,Tb927.5.2060,Tb927.5.4170,Tb927.7.2820,Tb927.7.4030,Tb927.7.6360,Tb927.8.770,…	0.78	0.94578			GO:0003677	DNA binding	11	Tb927.10.10460,Tb927.10.15350,Tb927.11.11640,Tb927.11.7350,Tb927.5.2790,Tb927.5.3050,Tb927.5.4170,Tb927.7.2820,Tb927.7.6360,Tb927.9.10440,Tb927.9.10770,	0.94	0.627044
GO:0005768	endosome	1	Tb927.7.3530,	0.34	0.950456			GO:0042393	histone binding	1	Tb927.10.15180,	1	0.641189
GO:0005794	Golgi apparatus	3	Tb927.10.15130,Tb927.2.2370,Tb927.4.5790,	0.3	0.997489			GO:0016853	isomerase activity	4	Tb927.10.170,Tb927.5.1370,Tb927.5.3580,Tb927.7.780,	0.9	0.653802
GO:0005635	nuclear envelope	3	Tb927.10.12240,Tb927.10.9650,Tb927.3.5370,	0.29	0.99848			GO:0016765	transferase activity, transferring alkyl or aryl (other than methyl) groups	1	Tb927.10.3080,	0.89	0.681275
GO:0005886	plasma membrane	8	Tb927.10.10880,Tb927.10.6240,Tb927.10.6830,Tb927.11.15800,Tb927.2.5980,Tb927.2.6220,Tb927.5.350,Tb927.7.950,	0.41	0.999203			GO:0016301	kinase activity	11	Tb927.10.14420,Tb927.10.830,Tb927.11.6280,Tb927.2.2260,Tb927.4.1720,Tb927.5.3970,Tb927.6.2840,Tb927.8.760,Tb927.9.1500,Tb927.9.1600,Tb927.9.2350,	0.89	0.705175
GO:0031410	cytoplasmic vesicle	25	Tb927.10.15130,Tb927.10.2940,Tb927.10.3780,Tb927.10.6150,Tb927.10.6830,Tb927.11.10360,Tb927.11.13020,Tb927.11.1400,Tb927.11.14000,Tb927.11.15120,Tb927.11.5020,Tb927.11.9150,Tb927.3.4920,Tb927.4.1350,Tb927.4.2490,Tb927.5.1370,Tb927.5.1600,Tb927.5.350,Tb927.6.1890,Tb927.7.3530,Tb927.7.780,Tb927.8.2110,Tb927.9.1500,Tb927.9.2600,Tb927.9.3080,	0.53	0.999953			GO:0016810	hydrolase activity, acting on carbon-nitrogen (but not peptide) bonds	1	Tb927.3.2960,	0.81	0.716894
GO:0005783	endoplasmic reticulum	3	Tb927.10.12240,Tb927.10.15130,Tb927.4.1350,	0.18	0.999995			GO:0016798	hydrolase activity, acting on glycosyl bonds	1	Tb927.3.2960,	0.81	0.716894
GO:0005739	mitochondrion	31	Tb927.1.1610,Tb927.10.15660,Tb927.10.1700,Tb927.10.2060,Tb927.10.3080,Tb927.11.1400,Tb927.11.15470,Tb927.11.3710,Tb927.11.9150,Tb927.3.1590,Tb927.3.1810,Tb927.3.3130,Tb927.3.4920,Tb927.3.5370,Tb927.4.1790,Tb927.4.4150,Tb927.4.4160,Tb927.5.2790,Tb927.6.1890,Tb927.6.3610,Tb927.6.4070,Tb927.7.4220,Tb927.7.7450,Tb927.7.990,Tb927.8.2110,Tb927.8.2880,Tb927.8.3110,Tb927.8.6520,Tb927.8.8170,Tb927.9.6070,…	0.45	1			GO:0019899	enzyme binding	2	Tb927.11.11370,Tb927.6.4440,	0.75	0.751879
								GO:0030234	enzyme regulator activity	3	Tb927.11.13020,Tb927.11.16030,Tb927.8.4160,	0.77	0.754077
								GO:0008233	peptidase activity	6	Tb927.10.10750,Tb927.10.1420,Tb927.11.16030,Tb927.2.5980,Tb927.8.3060,Tb927.9.3080,	0.74	0.830289
								GO:0003924	GTPase activity	2	Tb927.10.2100,Tb927.10.6240,	0.62	0.836233
								GO:0016829	lyase activity	3	Tb927.10.170,Tb927.10.5620,Tb927.6.170,	0.61	0.873774
								GO:0051082	unfolded protein binding	2	Tb927.7.990,Tb927.9.10950,	0.51	0.906445
								GO:0016746	acyltransferase activity	1	Tb927.8.2110,	0.3	0.968001
								GO:0004518	nuclease activity	1	Tb927.11.6090,	0.26	0.981671
								GO:0016791	phosphatase activity	1	Tb927.5.3580,	0.22	0.990694
								GO:0016491	oxidoreductase activity	4	Tb927.10.12240,Tb927.4.1950,Tb927.5.2080,Tb927.8.3530,	0.38	0.994336
								GO:0022857	transmembrane transporter activity	4	Tb927.10.10880,Tb927.2.6220,Tb927.3.4920,Tb927.7.950,	0.34	0.997894

## Sheet: GO BSF vs PCF
ID	Name	GO term (cellular component)	Result gene list	Fold enrichment	P-value			ID	GO term (molecular function)	Result count	Result gene list	Fold enrichment	P-value
GO:0005856	cytoskeleton	121	Tb927.1.1100,Tb927.1.990,Tb927.10.11250,Tb927.10.1130,Tb927.10.12410,Tb927.10.13240,Tb927.10.14500,Tb927.10.14570,Tb927.10.15230,Tb927.10.15440,Tb927.10.2190,Tb927.10.2380,Tb927.10.3160,Tb927.10.3310,Tb927.10.5230,Tb927.10.5430,Tb927.10.6350,Tb927.10.650,Tb927.10.6960,Tb927.10.7120,Tb927.10.7690,Tb927.11.10110,Tb927.11.10120,Tb927.11.10620,Tb927.11.10800,Tb927.11.11010,Tb927.11.1150,Tb927.11.1430…	2.95	3.64093e-31			GO:0005198	structural molecule activity	50	Tb927.10.1080,Tb927.10.11390,Tb927.10.13500,Tb927.10.14600,Tb927.10.1590,Tb927.10.190,Tb927.10.220,Tb927.10.3280,Tb927.10.3370,Tb927.10.3940,Tb927.10.4110,Tb927.10.5030,Tb927.10.5330,Tb927.10.5460,Tb927.10.7710,Tb927.10.8430,Tb927.11.10110,Tb927.11.10160,Tb927.11.10790,Tb927.11.11820,Tb927.11.15880,Tb927.11.2050,Tb927.11.3000,Tb927.11.3880,Tb927.11.6140,Tb927.11.6360,Tb927.11.6500,Tb927.11.8200,T…	5.34	2.41098e-23
GO:0005840	ribosome	51	Tb927.10.1080,Tb927.10.11390,Tb927.10.13500,Tb927.10.14600,Tb927.10.1590,Tb927.10.190,Tb927.10.220,Tb927.10.3280,Tb927.10.3370,Tb927.10.3940,Tb927.10.4110,Tb927.10.5030,Tb927.10.5330,Tb927.10.5460,Tb927.10.600,Tb927.10.7710,Tb927.10.8430,Tb927.11.10160,Tb927.11.10790,Tb927.11.11370,Tb927.11.11820,Tb927.11.15880,Tb927.11.2050,Tb927.11.3000,Tb927.11.6140,Tb927.11.6360,Tb927.11.6500,Tb927.11.7560,Tb…	3.75	8.37922e-17			GO:0003735	structural constituent of ribosome	44	Tb927.10.1080,Tb927.10.11390,Tb927.10.13500,Tb927.10.14600,Tb927.10.1590,Tb927.10.190,Tb927.10.220,Tb927.10.3280,Tb927.10.3370,Tb927.10.3940,Tb927.10.4110,Tb927.10.5030,Tb927.10.5330,Tb927.10.5460,Tb927.10.7710,Tb927.10.8430,Tb927.11.10160,Tb927.11.10790,Tb927.11.11820,Tb927.11.15880,Tb927.11.2050,Tb927.11.3000,Tb927.11.6140,Tb927.11.6360,Tb927.11.6500,Tb927.11.8200,Tb927.11.9720,Tb927.2.5910,Tb9…	5.96	1.24801e-22
GO:0005929	cilium	155	Tb927.1.1100,Tb927.1.990,Tb927.10.10140,Tb927.10.11250,Tb927.10.1130,Tb927.10.11300,Tb927.10.12410,Tb927.10.13240,Tb927.10.14490,Tb927.10.14500,Tb927.10.14570,Tb927.10.15230,Tb927.10.15250,Tb927.10.2190,Tb927.10.2380,Tb927.10.3160,Tb927.10.3280,Tb927.10.3310,Tb927.10.5230,Tb927.10.5430,Tb927.10.6350,Tb927.10.650,Tb927.10.6960,Tb927.10.7120,Tb927.10.7690,Tb927.10.830,Tb927.10.8430,Tb927.10.8930,Tb…	1.67	6.32374e-14			GO:0003723	RNA binding	42	Tb927.10.1080,Tb927.10.11390,Tb927.10.1260,Tb927.10.13500,Tb927.10.14600,Tb927.10.14630,Tb927.10.190,Tb927.10.3940,Tb927.10.4110,Tb927.10.5300,Tb927.10.5330,Tb927.10.5460,Tb927.11.10160,Tb927.11.10790,Tb927.11.11370,Tb927.11.12110,Tb927.11.2050,Tb927.11.2990,Tb927.11.3000,Tb927.11.3490,Tb927.11.5400,Tb927.11.6360,Tb927.11.7310,Tb927.11.8200,Tb927.11.9720,Tb927.2.5910,Tb927.3.1340,Tb927.3.3310,Tb9…	1.66	0.000722667
GO:0043226	organelle	291	Tb927.1.1100,Tb927.1.1690,Tb927.1.4160,Tb927.1.650,Tb927.1.990,Tb927.10.10140,Tb927.10.10220,Tb927.10.1080,Tb927.10.11250,Tb927.10.1130,Tb927.10.11300,Tb927.10.11390,Tb927.10.11980,Tb927.10.12410,Tb927.10.1260,Tb927.10.13240,Tb927.10.13500,Tb927.10.14490,Tb927.10.14500,Tb927.10.14570,Tb927.10.14600,Tb927.10.14630,Tb927.10.15230,Tb927.10.15250,Tb927.10.15350,Tb927.10.15370,Tb927.10.15440,Tb927.10.…	1.15	6.05306e-10			GO:0019843	rRNA binding	6	Tb927.11.2050,Tb927.11.3000,Tb927.2.5910,Tb927.6.4980,Tb927.7.4340,Tb927.9.11380,	3.77	0.00473198
GO:0005829	cytosol	45	Tb927.10.1080,Tb927.10.11390,Tb927.10.1260,Tb927.10.13500,Tb927.10.14600,Tb927.10.1590,Tb927.10.3280,Tb927.10.3370,Tb927.10.3940,Tb927.10.4110,Tb927.10.5300,Tb927.10.5330,Tb927.10.5460,Tb927.10.5620,Tb927.10.830,Tb927.10.8430,Tb927.11.10790,Tb927.11.11370,Tb927.11.15130,Tb927.11.15880,Tb927.11.16410,Tb927.11.2050,Tb927.11.3000,Tb927.11.5400,Tb927.11.6140,Tb927.11.6360,Tb927.11.6500,Tb927.11.8200,…	2.58	3.01749e-09			GO:0003674	molecular function	183	Tb927.1.1690,Tb927.1.990,Tb927.10.1050,Tb927.10.1080,Tb927.10.1130,Tb927.10.11390,Tb927.10.11980,Tb927.10.1260,Tb927.10.13500,Tb927.10.14570,Tb927.10.14600,Tb927.10.14630,Tb927.10.15250,Tb927.10.15350,Tb927.10.15370,Tb927.10.1590,Tb927.10.16000,Tb927.10.190,Tb927.10.220,Tb927.10.2380,Tb927.10.3080,Tb927.10.3280,Tb927.10.3370,Tb927.10.3940,Tb927.10.4110,Tb927.10.4160,Tb927.10.5030,Tb927.10.5230,Tb…	1.09	0.0532689
GO:0032991	protein-containing complex	93	Tb927.1.1690,Tb927.10.1080,Tb927.10.1130,Tb927.10.11300,Tb927.10.11390,Tb927.10.11980,Tb927.10.1260,Tb927.10.13500,Tb927.10.14500,Tb927.10.14600,Tb927.10.14630,Tb927.10.15350,Tb927.10.15370,Tb927.10.1590,Tb927.10.3280,Tb927.10.3370,Tb927.10.3940,Tb927.10.4110,Tb927.10.5300,Tb927.10.5330,Tb927.10.5460,Tb927.10.600,Tb927.10.7710,Tb927.10.8430,Tb927.10.9650,Tb927.11.10790,Tb927.11.11010,Tb927.11.110…	1.48	2.3023e-05			GO:0008092	cytoskeletal protein binding	9	Tb927.10.14570,Tb927.10.6350,Tb927.10.7690,Tb927.11.1430,Tb927.5.2950,Tb927.6.4390,Tb927.8.4460,Tb927.8.6240,Tb927.9.15050,	1.84	0.0558713
GO:0005737	cytoplasm	261	Tb927.1.1690,Tb927.1.4160,Tb927.1.990,Tb927.10.10220,Tb927.10.1080,Tb927.10.11250,Tb927.10.1130,Tb927.10.11300,Tb927.10.11390,Tb927.10.11980,Tb927.10.12410,Tb927.10.1260,Tb927.10.13240,Tb927.10.13500,Tb927.10.14490,Tb927.10.14500,Tb927.10.14570,Tb927.10.14600,Tb927.10.14630,Tb927.10.15230,Tb927.10.15250,Tb927.10.15350,Tb927.10.1590,Tb927.10.16000,Tb927.10.2130,Tb927.10.2190,Tb927.10.220,Tb927.10.…	1.11	0.000394192			GO:0003729	mRNA binding	14	Tb927.10.190,Tb927.10.3940,Tb927.10.5330,Tb927.11.10790,Tb927.11.11370,Tb927.11.3490,Tb927.11.8200,Tb927.4.2030,Tb927.4.470,Tb927.6.4980,Tb927.7.1050,Tb927.9.15360,Tb927.9.4680,Tb927.9.6070,	1.55	0.0676972
GO:0005575	cellular component	311	Tb927.1.1100,Tb927.1.1690,Tb927.1.4160,Tb927.1.650,Tb927.1.990,Tb927.10.10140,Tb927.10.10220,Tb927.10.1080,Tb927.10.11250,Tb927.10.1130,Tb927.10.11300,Tb927.10.11390,Tb927.10.11980,Tb927.10.12410,Tb927.10.1260,Tb927.10.13240,Tb927.10.13500,Tb927.10.14490,Tb927.10.14500,Tb927.10.14570,Tb927.10.14600,Tb927.10.14630,Tb927.10.15230,Tb927.10.15250,Tb927.10.15350,Tb927.10.15370,Tb927.10.15440,Tb927.10.…	1.03	0.000951851			GO:0016853	isomerase activity	6	Tb927.11.3510,Tb927.6.1320,Tb927.7.3430,Tb927.8.5230,Tb927.9.3440,Tb927.9.9820,	1.44	0.236938
GO:0005622	intracellular anatomical structure	291	Tb927.1.1100,Tb927.1.1690,Tb927.1.4160,Tb927.1.650,Tb927.1.990,Tb927.10.10220,Tb927.10.1080,Tb927.10.11250,Tb927.10.1130,Tb927.10.11300,Tb927.10.11390,Tb927.10.11980,Tb927.10.12410,Tb927.10.1260,Tb927.10.13240,Tb927.10.13500,Tb927.10.14490,Tb927.10.14500,Tb927.10.14570,Tb927.10.14600,Tb927.10.14630,Tb927.10.15230,Tb927.10.15250,Tb927.10.15350,Tb927.10.15370,Tb927.10.15440,Tb927.10.1590,Tb927.10.1…	1.06	0.00142503			GO:0019899	enzyme binding	4	Tb927.10.5030,Tb927.11.11370,Tb927.11.9920,Tb927.4.4760,	1.6	0.239151
GO:0005730	nucleolus	33	Tb927.10.1080,Tb927.10.11390,Tb927.10.13500,Tb927.10.14630,Tb927.10.15370,Tb927.10.1590,Tb927.10.220,Tb927.10.5300,Tb927.10.70,Tb927.10.7710,Tb927.10.8430,Tb927.11.15880,Tb927.11.3000,Tb927.11.6140,Tb927.11.7310,Tb927.2.5910,Tb927.3.3310,Tb927.4.1890,Tb927.4.2030,Tb927.4.470,Tb927.5.1820,Tb927.6.2820,Tb927.6.4980,Tb927.7.1050,Tb927.7.2340,Tb927.7.4340,Tb927.7.5640,Tb927.8.4290,Tb927.9.11380,Tb927…	1.64	0.00334205			GO:0030234	enzyme regulator activity	5	Tb927.10.3370,Tb927.10.5230,Tb927.11.10340,Tb927.3.5520,Tb927.5.1820,	1.37	0.302237
GO:0005694	chromosome	11	Tb927.10.15350,Tb927.10.6330,Tb927.11.16920,Tb927.11.2550,Tb927.11.7350,Tb927.11.8190,Tb927.2.2670,Tb927.5.4170,Tb927.7.6360,Tb927.9.10920,Tb927.9.15360,	1.45	0.139681			GO:0140657	ATP-dependent activity	15	Tb927.10.1130,Tb927.10.14570,Tb927.11.11290,Tb927.11.12110,Tb927.11.2550,Tb927.11.3360,Tb927.11.5510,Tb927.11.715,Tb927.11.8190,Tb927.2.6130,Tb927.3.2600,Tb927.4.2510,Tb927.6.3030,Tb927.6.4390,Tb927.9.4680,	1.14	0.33866
GO:0005815	microtubule organizing center	15	Tb927.1.1100,Tb927.10.13240,Tb927.10.2190,Tb927.11.715,Tb927.11.7560,Tb927.3.5290,Tb927.4.1720,Tb927.4.2490,Tb927.7.3990,Tb927.8.4580,Tb927.9.11260,Tb927.9.11360,Tb927.9.1340,Tb927.9.13785,Tb927.9.9820,	1.09	0.409632			GO:0008289	lipid binding	2	Tb927.4.610,Tb927.7.6860,	1.32	0.452267
GO:0000228	nuclear chromosome	2	Tb927.11.16920,Tb927.11.8190,	1.11	0.544919			GO:0004386	helicase activity	4	Tb927.11.12110,Tb927.11.8190,Tb927.3.2600,Tb927.9.4680,	1.15	0.459995
GO:0005777	peroxisome	7	Tb927.10.3080,Tb927.10.5620,Tb927.10.830,Tb927.3.3270,Tb927.9.12550,Tb927.9.5770,Tb927.9.9820,	0.99	0.568548			GO:0016301	kinase activity	12	Tb927.10.830,Tb927.11.12420,Tb927.2.4200,Tb927.2.5660,Tb927.3.3270,Tb927.4.1720,Tb927.5.3970,Tb927.8.1690,Tb927.8.1780,Tb927.9.10920,Tb927.9.11260,Tb927.9.12550,	1.03	0.500605
GO:0005768	endosome	2	Tb927.11.11020,Tb927.4.610,	0.73	0.767185			GO:0008135	translation factor activity, RNA binding	3	Tb927.10.5300,Tb927.8.6880,Tb927.9.4680,	1.12	0.504555
GO:0005794	Golgi apparatus	6	Tb927.10.2130,Tb927.10.6350,Tb927.11.16850,Tb927.11.6220,Tb927.8.7980,Tb927.9.15050,	0.65	0.904933			GO:0043167	ion binding	53	Tb927.1.1690,Tb927.10.11390,Tb927.10.1260,Tb927.10.14570,Tb927.10.1590,Tb927.10.4160,Tb927.10.5030,Tb927.10.5230,Tb927.10.6920,Tb927.10.6960,Tb927.10.7690,Tb927.10.830,Tb927.11.11010,Tb927.11.11290,Tb927.11.12110,Tb927.11.12420,Tb927.11.16410,Tb927.11.2550,Tb927.11.3000,Tb927.11.3360,Tb927.11.5400,Tb927.11.8190,Tb927.11.9860,Tb927.2.4200,Tb927.2.5660,Tb927.2.6130,Tb927.3.2600,Tb927.3.3270,Tb927.3…	0.97	0.617258
GO:0005773	vacuole	1	Tb927.8.7980,	0.38	0.932894			GO:0030674	protein-macromolecule adaptor activity	1	Tb927.10.11980,	0.95	0.657132
GO:0005635	nuclear envelope	5	Tb927.10.9650,Tb927.11.5400,Tb927.8.4660,Tb927.9.1340,Tb927.9.13520,	0.51	0.970161			GO:0016765	transferase activity, transferring alkyl or aryl (other than methyl) groups	1	Tb927.10.3080,	0.95	0.657132
GO:0005654	nucleoplasm	25	Tb927.1.650,Tb927.10.14630,Tb927.10.15370,Tb927.10.3940,Tb927.10.8430,Tb927.11.11290,Tb927.11.12420,Tb927.11.13240,Tb927.11.16920,Tb927.11.2550,Tb927.11.2760,Tb927.11.7350,Tb927.2.2670,Tb927.3.1340,Tb927.3.2310,Tb927.3.5440,Tb927.3.5520,Tb927.4.1890,Tb927.4.3060,Tb927.5.4170,Tb927.7.6360,Tb927.7.6890,Tb927.8.4660,Tb927.9.12550,Tb927.9.5770,	0.67	0.990604			GO:0016829	lyase activity	4	Tb927.10.16000,Tb927.10.5620,Tb927.11.16410,Tb927.5.1450,	0.87	0.680147
GO:0005634	nucleus	87	Tb927.1.650,Tb927.10.1080,Tb927.10.11300,Tb927.10.11390,Tb927.10.13500,Tb927.10.14630,Tb927.10.15350,Tb927.10.15370,Tb927.10.1590,Tb927.10.2190,Tb927.10.220,Tb927.10.3280,Tb927.10.3940,Tb927.10.5030,Tb927.10.5300,Tb927.10.5330,Tb927.10.70,Tb927.10.7710,Tb927.10.8430,Tb927.10.9650,Tb927.11.10340,Tb927.11.11290,Tb927.11.11370,Tb927.11.12420,Tb927.11.13240,Tb927.11.15880,Tb927.11.16800,Tb927.11.1692…	0.81	0.995646			GO:0004518	nuclease activity	3	Tb927.1.1690,Tb927.7.3990,Tb927.9.3670,	0.82	0.713636
GO:0031410	cytoplasmic vesicle	29	Tb927.10.10220,Tb927.10.11980,Tb927.10.13240,Tb927.10.16000,Tb927.10.2130,Tb927.10.5690,Tb927.10.600,Tb927.10.9040,Tb927.10.990,Tb927.11.11020,Tb927.11.12510,Tb927.11.13170,Tb927.11.2760,Tb927.11.3510,Tb927.11.6140,Tb927.11.6220,Tb927.11.9920,Tb927.3.1310,Tb927.3.4190,Tb927.4.2130,Tb927.4.2490,Tb927.4.610,Tb927.5.3270,Tb927.6.1890,Tb927.7.2740,Tb927.8.1690,Tb927.8.4940,Tb927.8.7980,Tb927.9.5220,	0.66	0.996671			GO:0016779	nucleotidyltransferase activity	3	Tb927.10.15370,Tb927.11.13240,Tb927.7.3990,	0.79	0.738012
GO:0005783	endoplasmic reticulum	5	Tb927.11.5400,Tb927.11.6220,Tb927.6.3030,Tb927.8.1720,Tb927.8.4460,	0.32	0.999633			GO:0003924	GTPase activity	2	Tb927.11.5400,Tb927.8.6880,	0.67	0.808163
GO:0005739	mitochondrion	42	Tb927.1.1690,Tb927.1.4160,Tb927.10.1260,Tb927.10.15250,Tb927.10.16000,Tb927.10.3080,Tb927.10.3370,Tb927.10.600,Tb927.10.6350,Tb927.10.8320,Tb927.11.16850,Tb927.11.2990,Tb927.11.3710,Tb927.11.6010,Tb927.2.5890,Tb927.2.6130,Tb927.3.4130,Tb927.4.2060,Tb927.5.3330,Tb927.6.1680,Tb927.6.1890,Tb927.6.4390,Tb927.6.920,Tb927.7.2490,Tb927.7.2740,Tb927.7.3430,Tb927.7.3990,Tb927.7.5470,Tb927.7.7230,Tb927.8.1…	0.65	0.999701			GO:0003677	DNA binding	8	Tb927.10.15350,Tb927.11.2550,Tb927.11.7350,Tb927.11.8190,Tb927.2.2670,Tb927.5.4170,Tb927.7.3990,Tb927.7.6360,	0.73	0.86364
GO:0005886	plasma membrane	5	Tb927.10.5690,Tb927.2.6130,Tb927.4.2510,Tb927.8.8330,Tb927.9.1050,	0.28	0.999956			GO:0008233	peptidase activity	5	Tb927.10.1050,Tb927.11.1090,Tb927.5.4300,Tb927.6.3310,Tb927.8.8330,	0.65	0.884935
								GO:0051082	unfolded protein binding	2	Tb927.11.11290,Tb927.11.15130,	0.55	0.885541
								GO:0008168	methyltransferase activity	2	Tb927.10.14630,Tb927.10.3080,	0.45	0.940834
								GO:0016757	glycosyltransferase activity	1	Tb927.4.3320,	0.35	0.944277
								GO:0016746	acyltransferase activity	1	Tb927.11.6220,	0.32	0.960134
								GO:0016491	oxidoreductase activity	5	Tb927.3.5440,Tb927.7.7230,Tb927.9.15380,Tb927.9.5770,Tb927.9.9820,	0.51	0.972274
								GO:0016791	phosphatase activity	1	Tb927.11.10340,	0.23	0.987455
								GO:0016874	ligase activity	1	Tb927.10.1260,	0.22	0.991039
								GO:0022857	transmembrane transporter activity	3	Tb927.2.6130,Tb927.4.2510,Tb927.8.7980,	0.27	0.999111

## Sheet: Oligos
Sense	5' -> 3' sequence	Purpose
F	GATCGGGCCCGGTACCAGTTGACACACCCGCTAAGG	DDX60 RNAi target amplification
R	GATCTCTAGAGGATCCTTCAACTTCTGCGCAAAGGC
F	GATCGGGCCCGGTACCTCGACCACCTCTACCGCTTA	ARTX RNAi target amplification
R	GATCTCTAGAGGATCCCTGGAAGGTCACGCTTCAGT
F	TTTCATTGGTAACTACCTTTCCTTTGGCCTGTATAATGCAGACCTGCTGC	RAD51-3 CRISPR/Cas9 knockout
R	TCTTGCATTGACTTTCCATTTGACAGCTGCCCGGAACCACTACCAGAACC
F	GAAATTAATACGACTCACTATAGGACGAAGTTTGCCTTCGGGAGGTTTTAGAGCTAGAAATAGC	RAD51-3 5' sgRNA
F	GAAATTAATACGACTCACTATAGGCAATAGTGAAAAGTTGCCCGGTTTTAGAGCTAGAAATAGC	RAD51-3 3' sgRNA
R	AAAAGCACCGACTCGGTGCCACTTTTTCAAGTTGATAACGGACTAGCCTTATTTTAACTTGCTATTTCTAGCTCTAAAAC	RAD51-3 Cas9 backbone
F	GTTCTTCGCACGCCTTATTT	RAD51-3 5’ UTR
F	CCGGGAGTTGGTAAAACACA	RAD51-3 ORF
R	CTTCCCCTCTTGCGAGATTC
R	GTAGCAATCGTACACATCGC	RAD51-3 3’ UTR
F	GGAAGTAGCTGGTGGTGGTC	DDX60 qPCR
R	AACTTGGCGTGTAAGCGGTA
F	TTGTGGAGCAGCTGGAAGAG	ATRX qPCR
R	CTTGGCTTTGTAGAGGGCGA
F	CGGACGAGGAACAAACTGC	Actin qPCR
R	TTTCCATGTCATCCCAATTGG
F	AGCAGCCAAGAGGTAACAGC	VSG 221 qPCR
R	CAACTGCAGCTTGCAAGGAA
F	AGGAAGGCAAATACGACCAG	VSG 121 qPCR
R	TTGGGGTAAAAGTCCTTG
F	ACAGACCGCCGACAGTATC	VSG 800 qPCR
R	GTATCTTTGTAGGCCGCTGC
F	CAGCGCAAGTCCAGGACG	VSG T3 qPCR
R	TGCTTCGTCGTCGCTTAC
F	ATAACGCATGGCCATCTTGCA	VSG 13 qPCR
R	GTCGTTGCTGTGGATTGCTC
F	GACGCAGCAGAATCAACAC	VSG 224 qPCR
R	GCTTATTTTGTGTCTGTCGC
